# Supplementary material for: Illustrating the biological functions and diagnostic value of transmembrane protein family members in glioma
Source: Front Oncol. 2023 Mar 31;13:1145676. doi: 10.3389/fonc.2023.1145676 (PMC10102456; doi:10.3389/fonc.2023.1145676)
Supplement: Supplementary file 1 [file Table_1.xlsx]

## Sheet: Expression of TP related genes
ID	CGGA_1001	CGGA_1006	CGGA_1007	CGGA_1011	CGGA_1015	CGGA_1019	CGGA_1022	CGGA_1023	CGGA_1024	CGGA_1026	CGGA_1034	CGGA_1035	CGGA_1039	CGGA_1045	CGGA_1049	CGGA_1052	CGGA_1072	CGGA_1077	CGGA_1078	CGGA_1079	CGGA_1081	CGGA_1083	CGGA_1091	CGGA_1109	CGGA_1124	CGGA_1139	CGGA_1140	CGGA_1145	CGGA_1171	CGGA_1177	CGGA_1180	CGGA_1188	CGGA_1214	CGGA_1216	CGGA_1218	CGGA_1224	CGGA_1234	CGGA_1237	CGGA_1251	CGGA_1258	CGGA_1263	CGGA_1270	CGGA_1271	CGGA_1272	CGGA_1280	CGGA_1281	CGGA_1284	CGGA_1285	CGGA_1292
ANO1	2.17105	1.80785	2.92562	1.24441	2.55642	1.13805	2.03151	0.83233	2.00718	1.76141	1.17994	1.68472	1.27772	1.91954	2.1862	0.742436	1.01428	1.29532	1.24283	1.40384	1.50263	2.3016	1.3488	0.987451	1.46891	0.944996	0.942696	1.86802	1.60626	3.10449	1.1304	1.65831	1.6956	1.12409	0.853415	2.02667	2.52551	1.19667	0.659847	1.34259	1.24336	0.920716	1.39682	1.66885	0.732513	1.17947	1.49609	1.08829	0.969806
TMEM17	3.23749	2.78598	2.77563	3.03257	2.37105	3.14933	2.92446	2.05799	2.71926	2.23526	3.35251	2.98518	2.87622	2.72491	3.15533	3.44391	2.51957	2.89019	3.02232	4.08472	2.61234	2.75161	2.51035	4.1773	3.35982	3.64566	3.85695	3.46208	4.58895	2.55602	2.5923	1.91663	2.65168	4.21019	3.14933	3.47547	2.93472	3.08661	3.05021	3.11558	2.62306	2.82541	2.69984	2.30554	4.40218	4.06082	3.16554	2.99541	3.70435
TMEM25	4.29394	4.02061	4.29437	4.03303	2.36413	4.83077	4.20328	4.60748	4.54098	4.22089	4.36869	4.54997	4.62308	3.97271	5.00056	4.72253	5.07576	3.53979	5.06848	4.90154	4.20833	4.582	4.58994	4.5983	3.75938	4.61277	5.58484	4.63049	4.21399	3.40632	4.25518	4.22614	4.51929	5.26742	4.59494	3.64253	4.54129	4.18912	3.33282	5.11717	4.57251	4.46393	4.80698	4.76736	4.81253	5.65376	3.97712	4.53406	5.24366
TMEM45A	3.64922	4.31106	3.99428	3.74306	5.62612	3.85843	4.20517	4.55219	4.21955	4.25797	3.25547	6.84286	3.92647	5.10582	5.48346	3.12927	3.77047	5.27573	3.16314	2.39209	3.08368	4.34967	5.17246	3.46591	5.01168	2.96536	1.83932	3.37051	3.89996	5.38642	4.81819	4.0081	5.74416	2.87228	4.08846	4.60103	4.69788	4.05954	3.92815	4.00569	1.4537	4.1473	5.92524	4.69821	3.26292	0.884098	4.6036	3.94491	2.40231
TMEM88	4.55252	2.68407	4.4431	3.45882	4.95333	4.16695	3.3342	5.30089	2.31426	3.94067	4.17275	3.4835	3.35652	3.62701	2.55838	5.00154	2.62834	3.74839	2.42913	5.00935	4.68742	3.58936	2.75268	2.60184	2.48541	3.23543	3.68745	3.86973	2.74719	4.92957	2.60576	4.25654	2.4081	2.53649	2.76632	3.29289	3.31609	3.14676	3.81865	2.93249	4.61912	4.40696	3.00757	2.60952	2.25215	3.33042	2.95033	4.51716	3.95332
TMEM97	4.75637	4.90975	5.02808	3.76451	5.31364	4.19719	4.71465	4.73983	4.16477	4.89133	4.20068	4.94884	5.43127	3.68061	3.90641	5.1948	4.89898	4.45331	4.23245	4.13195	4.87312	5.14591	6.09677	4.33703	3.56728	4.12667	4.00052	4.21528	3.59634	4.20117	4.98161	3.43889	5.2306	4.51175	3.94308	3.78061	3.89238	5.14753	4.38537	4.90101	3.41477	4.76025	4.29446	5.30013	4.65085	3.77181	4.08334	3.02098	3.6429
TMEM98	3.6597	2.08706	3.45888	5.16606	5.62493	4.52907	4.87826	1.10441	4.16303	5.29043	6.10402	4.15211	6.30047	3.73386	3.27317	5.52244	5.68093	5.20012	3.12496	3.54289	6.48232	4.83342	3.36235	5.68193	5.81751	5.27382	6.14979	4.92064	5.32713	5.15825	5.63716	5.59591	5.49173	4.29329	6.11892	5.30259	5.95581	4.68873	6.66433	5.62668	4.91331	5.78868	5.73352	5.92655	6.20478	4.57124	4.97546	4.66045	4.58841
TMEM140	4.51221	4.69301	4.52965	5.10374	5.01331	5.07371	4.55482	3.73542	4.45775	4.22364	4.52759	4.8903	4.63333	4.5247	4.04312	3.65376	4.0341	4.04841	4.7599	4.44653	3.02926	4.85217	4.59233	3.84644	5.05619	3.95359	3.93052	4.53869	5.63134	5.87319	3.86597	4.51206	3.68276	4.80217	5.03551	4.7599	4.75214	4.04988	4.27713	4.59613	2.89024	5.06712	5.07898	3.57806	4.27372	3.03563	5.48637	3.89923	3.16152
TMEM156	3.10808	1.91372	2.66948	4.26567	2.07217	3.00194	2.01913	1.59284	2.08425	2.9787	3.48822	1.89581	1.67223	2.45694	1.88739	1.78869	3.09465	3.42813	4.21441	2.29579	1.87703	3.61278	1.65885	1.94153	2.86137	2.89217	1.54997	3.8751	3.43531	2.92751	1.28765	2.27928	1.81923	2.54943	2.22538	3.05701	3.54554	2.1694	2.57608	3.04586	3.13918	1.94088	1.38784	1.18486	3.5568	1.89892	2.99792	3.85005	1.94444
TMEM158	6.03305	8.19312	6.2324	5.89616	6.20909	7.24102	5.76422	6.58963	7.43937	4.58847	6.20159	7.77989	6.22682	7.78246	5.2642	5.9447	4.79009	8.04409	3.73482	6.60576	5.80835	5.82982	7.19818	3.96897	6.39686	6.86197	4.56314	6.15263	4.91197	7.92647	7.65236	4.9141	6.28422	7.02308	4.6504	5.01542	7.22992	6.56566	3.79008	6.44248	7.65524	7.51526	6.6223	6.02209	5.13767	5.2758	6.07608	6.19452	4.97874
TMEM176A	8.36922	6.74276	7.56654	5.33585	6.23682	7.2927	6.1057	7.62282	4.91254	4.5118	5.52897	6.37518	6.09309	5.86143	5.93655	5.43153	3.70999	7.15788	7.24609	5.35932	6.21322	6.30867	5.61267	5.48625	6.52952	7.83746	4.90501	6.4536	7.87901	6.37594	6.51758	6.21826	5.69732	7.18942	6.92604	7.76947	5.96975	5.12544	5.33689	6.53885	4.67851	6.88573	4.9524	4.49438	5.13848	3.98353	6.92834	7.75229	6.45022
TMEM43	5.82386	6.09519	5.44556	5.94705	5.91854	5.99024	5.95986	4.89196	6.10075	5.00294	5.85149	6.64478	5.30119	5.98656	6.02682	5.0095	5.00367	5.41204	5.13034	5.85056	5.49373	5.90372	5.7626	5.52471	6.02657	4.98767	4.52645	5.8089	5.85976	5.94884	5.85339	5.43997	5.20744	5.86734	5.56836	5.51118	6.12721	5.57211	5.41301	5.39064	5.04928	5.24161	6.44156	6.2219	5.31113	4.59398	5.99946	5.32705	5.11967
TMEM116	2.78389	3.21302	4.10908	2.67448	3.66033	3.67085	3.20809	3.59119	3.29133	4.03359	3.3881	4.11432	3.77956	3.40396	3.25552	4.20085	3.28691	3.99144	3.79129	4.19792	3.45994	3.65896	3.44979	4.25983	4.25934	3.02109	3.44755	3.6124	4.02503	2.5287	3.69945	1.80584	2.77145	3.33882	3.32609	2.03177	2.50112	3.61446	4.03465	3.12064	1.95695	3.22159	3.31858	3.57148	3.44703	2.87897	3.07225	2.81597	3.08333
[truncated: 1,755 more columns]

## Sheet: Baseline of TCGA
Id	futime	fustat	Age	Gender	Grade
TCGA-12-1091	1010	1	10	FEMALE	unknow
TCGA-08-0524	221	1	17	FEMALE	unknow
TCGA-HT-7482	3253	0	18	FEMALE	G2
TCGA-02-0011	630	1	18	FEMALE	unknow
TCGA-FG-A70Y	868	0	20	FEMALE	G2
TCGA-P5-A5EW	204	0	20	FEMALE	G2
TCGA-HT-A61A	194	0	20	FEMALE	G2
TCGA-HT-7877	4	0	20	FEMALE	G2
TCGA-02-0010	1077	1	20	FEMALE	unknow
TCGA-06-2570	958	0	21	FEMALE	unknow
TCGA-06-A5U0	815	0	21	FEMALE	unknow
TCGA-S9-A6U1	785	0	22	FEMALE	G3
TCGA-HT-A74L	336	0	22	FEMALE	G2
TCGA-FG-6691	1257	0	23	FEMALE	G2
TCGA-QH-A6XA	502	0	23	FEMALE	G2
TCGA-06-5416	204	0	23	FEMALE	unknow
TCGA-DU-6408	3470	1	23	FEMALE	G3
TCGA-06-2566	182	1	23	FEMALE	unknow
TCGA-DB-A64R	955	0	24	FEMALE	G2
TCGA-VM-A8CH	714	0	24	FEMALE	G2
TCGA-06-2569	13	0	24	FEMALE	unknow
TCGA-HT-7857	7	0	24	FEMALE	G3
TCGA-DU-6404	4068	1	24	FEMALE	G3
TCGA-HT-7610	1706	0	25	FEMALE	G2
TCGA-TQ-A7RJ	1229	0	25	FEMALE	G2
TCGA-DB-A75P	492	0	25	FEMALE	G2
TCGA-CS-6669	1494	0	26	FEMALE	G2
TCGA-HT-8108	76	0	26	FEMALE	G2
TCGA-E1-A7YV	987	1	26	FEMALE	G3
TCGA-02-0087	1757	0	27	FEMALE	unknow
TCGA-FG-A4MT	1164	0	27	FEMALE	G2
TCGA-DB-A4XE	1139	0	27	FEMALE	G3
TCGA-TQ-A7RF	650	0	27	FEMALE	G3
TCGA-DU-A6S7	638	0	27	FEMALE	G3
TCGA-E1-A7YY	4445	1	27	FEMALE	G2
TCGA-S9-A7R3	3013	0	28	FEMALE	G2
TCGA-06-1805	1031	0	28	FEMALE	unknow
TCGA-QH-A65X	482	0	28	FEMALE	G3
TCGA-02-0058	254	1	28	FEMALE	unknow
TCGA-HT-7681	1359	0	29	FEMALE	G2
TCGA-HT-7686	1300	0	29	FEMALE	G3
TCGA-DU-8166	516	0	29	FEMALE	G2
TCGA-HT-7695	442	0	29	FEMALE	G2
TCGA-HT-8558	418	0	29	FEMALE	G2
TCGA-02-0104	1977	1	29	FEMALE	unknow
TCGA-HT-7902	956	0	30	FEMALE	G2
TCGA-HT-8563	860	0	30	FEMALE	G3
TCGA-S9-A7J0	609	0	30	FEMALE	G3
TCGA-06-A7TL	539	0	30	FEMALE	unknow
TCGA-HT-7606	526	0	30	FEMALE	G2
TCGA-HT-8012	286	0	30	FEMALE	G2
TCGA-HT-7601	153	0	30	FEMALE	G3
TCGA-08-0355	747	1	30	FEMALE	unknow
TCGA-CS-4938	3574	0	31	FEMALE	G2
TCGA-02-0069	873	0	31	FEMALE	unknow
TCGA-FG-7638	686	0	31	FEMALE	G3
TCGA-DB-A64Q	182	0	31	FEMALE	G2
TCGA-HT-7691	3	0	31	FEMALE	G2
TCGA-DU-6401	2660	1	31	FEMALE	G2
TCGA-DU-6396	2286	1	31	FEMALE	G3
TCGA-E1-A7Z3	2235	1	31	FEMALE	G2
TCGA-08-0245	1151	1	31	FEMALE	unknow
TCGA-WY-A858	1337	0	32	FEMALE	G3
TCGA-QH-A65S	77	0	32	FEMALE	G2
TCGA-HT-7680	23	0	32	FEMALE	G2
TCGA-DU-7009	4695	1	32	FEMALE	G2
TCGA-06-0151	1417	1	32	FEMALE	unknow
TCGA-E1-A7YE	886	1	32	FEMALE	G3
TCGA-DB-A4X9	1412	0	33	FEMALE	G2
TCGA-DU-A5TW	760	0	33	FEMALE	G3
TCGA-FG-8189	685	0	33	FEMALE	G2
TCGA-HT-A5R7	615	0	33	FEMALE	G3
TCGA-HT-A5R5	4	0	33	FEMALE	G2
TCGA-FG-A711	1481	1	33	FEMALE	G2
TCGA-27-1836	914	1	33	FEMALE	unknow
TCGA-06-0146	611	1	33	FEMALE	unknow
TCGA-02-0027	370	1	33	FEMALE	unknow
TCGA-S9-A7IS	241	1	33	FEMALE	G3
TCGA-E1-A7YI	111	1	33	FEMALE	G3
TCGA-DU-5870	5546	0	34	FEMALE	G2
TCGA-WY-A859	1213	0	34	FEMALE	G2
TCGA-HT-8019	1004	0	34	FEMALE	G3
TCGA-FG-A60L	655	0	34	FEMALE	G2
TCGA-DU-5847	548	0	34	FEMALE	G3
TCGA-FG-A60K	542	0	34	FEMALE	G2
TCGA-P5-A781	134	0	34	FEMALE	G3
TCGA-08-0517	1785	1	34	FEMALE	unknow
TCGA-HW-8319	1209	1	34	FEMALE	G3
TCGA-12-3653	442	1	34	FEMALE	unknow
TCGA-DU-6392	6423	0	35	FEMALE	G3
TCGA-DU-A6S6	2893	0	35	FEMALE	G2
TCGA-S9-A7QY	863	0	35	FEMALE	G2
TCGA-VW-A7QS	706	0	35	FEMALE	G3
TCGA-P5-A5F4	231	0	35	FEMALE	G3
TCGA-DU-6407	2875	1	35	FEMALE	G2
TCGA-15-1447	1618	0	36	FEMALE	unknow
TCGA-S9-A7QX	564	0	36	FEMALE	G3
TCGA-VV-A86M	487	0	36	FEMALE	G3
TCGA-DB-A75L	342	0	36	FEMALE	G3
TCGA-P5-A5F2	242	0	36	FEMALE	G2
TCGA-16-1460	195	0	36	FEMALE	unknow
TCGA-HT-A616	55	0	36	FEMALE	G2
TCGA-02-0258	503	1	36	FEMALE	unknow
TCGA-12-0616	448	1	36	FEMALE	unknow
TCGA-02-0084	384	1	36	FEMALE	unknow
TCGA-14-0783	189	1	36	FEMALE	unknow
TCGA-DB-5274	2289	0	37	FEMALE	G3
TCGA-VM-A8C9	1314	0	37	FEMALE	G2
TCGA-DU-A6S2	777	0	37	FEMALE	G2
TCGA-P5-A77W	584	0	37	FEMALE	G3
TCGA-DU-5871	576	0	37	FEMALE	G2
TCGA-FG-A87N	567	0	37	FEMALE	G3
TCGA-HT-A618	512	0	37	FEMALE	G3
TCGA-TQ-A7RI	62	0	37	FEMALE	G2
TCGA-HT-7471	4	0	37	FEMALE	G3
TCGA-02-0114	3041	1	37	FEMALE	unknow
TCGA-HT-8013	1933	1	37	FEMALE	G2
TCGA-06-0194	142	1	37	FEMALE	unknow
TCGA-DB-5270	3733	0	38	FEMALE	G3
TCGA-DB-A64U	846	0	38	FEMALE	G2
TCGA-S9-A6WN	805	0	38	FEMALE	G3
TCGA-TQ-A7RQ	795	0	38	FEMALE	G2
TCGA-HT-A615	515	0	38	FEMALE	G2
TCGA-QH-A65R	461	0	38	FEMALE	G3
TCGA-QH-A870	395	0	38	FEMALE	G3
TCGA-P5-A735	292	0	38	FEMALE	G2
TCGA-14-3477	115	0	38	FEMALE	unknow
TCGA-E1-5322	3978	1	38	FEMALE	G2
TCGA-12-0827	1179	1	38	FEMALE	unknow
TCGA-12-0826	845	1	38	FEMALE	unknow
TCGA-02-0023	612	1	38	FEMALE	unknow
TCGA-DH-5140	607	1	38	FEMALE	G3
TCGA-DU-7298	576	1	38	FEMALE	G3
TCGA-TM-A7C4	1470	0	39	FEMALE	G2
TCGA-CS-6667	1469	0	39	FEMALE	G2
TCGA-S9-A6TZ	1120	0	39	FEMALE	G2
TCGA-FG-5965	1120	1	39	FEMALE	G2
TCGA-06-0650	717	1	39	FEMALE	unknow
TCGA-HW-7493	2107	0	40	FEMALE	G2
TCGA-RY-A845	596	0	40	FEMALE	G2
TCGA-DU-5851	531	0	40	FEMALE	G3
TCGA-28-1750	254	0	40	FEMALE	unknow
TCGA-HT-8018	1152	1	40	FEMALE	G2
TCGA-02-0007	705	1	40	FEMALE	unknow
TCGA-DU-7008	4752	0	41	FEMALE	G2
TCGA-DU-7015	2761	0	41	FEMALE	G2
TCGA-TM-A7CF	1989	0	41	FEMALE	G2
TCGA-HT-7874	1130	0	41	FEMALE	G3
TCGA-TQ-A7RM	1116	0	41	FEMALE	G3
TCGA-DB-A4XF	1021	0	41	FEMALE	G3
TCGA-P5-A5EX	243	0	41	FEMALE	G3
TCGA-DU-7309	84	0	41	FEMALE	G3
TCGA-E1-A7Z6	984	1	41	FEMALE	G2
TCGA-HW-A5KL	878	0	42	FEMALE	G2
TCGA-FG-8186	487	0	42	FEMALE	G3
TCGA-28-1752	258	0	42	FEMALE	unknow
TCGA-E1-5318	2379	1	42	FEMALE	G2
TCGA-TQ-A8XE	954	1	42	FEMALE	G2
TCGA-02-0113	2818	0	43	FEMALE	unknow
TCGA-DH-A66D	846	0	43	FEMALE	G3
TCGA-DU-5872	532	0	43	FEMALE	G2
TCGA-QH-A65V	384	0	43	FEMALE	G2
TCGA-02-0021	2362	1	43	FEMALE	unknow
TCGA-TM-A7C3	1666	1	43	FEMALE	G3
TCGA-TM-A84H	926	0	44	FEMALE	G3
TCGA-FG-A4MY	721	0	44	FEMALE	G2
TCGA-VM-A8CF	609	0	44	FEMALE	G3
TCGA-FG-A6J1	500	0	44	FEMALE	G2
TCGA-HT-7884	343	0	44	FEMALE	G2
TCGA-14-2555	242	0	44	FEMALE	unknow
TCGA-P5-A736	230	0	44	FEMALE	G3
TCGA-P5-A780	72	0	44	FEMALE	G3
TCGA-CS-4942	1335	1	44	FEMALE	G3
TCGA-S9-A7R8	961	1	44	FEMALE	G3
TCGA-76-6663	567	1	44	FEMALE	unknow
TCGA-02-0001	358	1	44	FEMALE	unknow
TCGA-02-0054	199	1	44	FEMALE	unknow
TCGA-06-6391	45	1	44	FEMALE	unknow
TCGA-S9-A7IQ	1099	0	45	FEMALE	G2
TCGA-HW-7495	1078	0	45	FEMALE	G2
TCGA-KT-A7W1	438	0	45	FEMALE	G3
TCGA-06-5858	187	0	45	FEMALE	unknow
TCGA-06-5417	155	0	45	FEMALE	unknow
TCGA-12-0818	2791	1	45	FEMALE	unknow
TCGA-DU-7290	315	1	45	FEMALE	G3
TCGA-02-0086	268	1	45	FEMALE	unknow
TCGA-RY-A83X	939	0	46	FEMALE	G2
TCGA-DU-A5TY	1033	1	46	FEMALE	G3
TCGA-02-0332	782	1	46	FEMALE	unknow
TCGA-EZ-7264	1201	0	47	FEMALE	G2
TCGA-28-5219	690	0	47	FEMALE	unknow
TCGA-32-4213	604	0	47	FEMALE	unknow
TCGA-FG-A60J	449	0	47	FEMALE	G2
TCGA-E1-A7YH	2835	1	47	FEMALE	G3
TCGA-12-3644	1818	1	47	FEMALE	unknow
TCGA-12-1599	781	1	47	FEMALE	unknow
TCGA-19-5947	202	1	47	FEMALE	unknow
TCGA-06-0162	104	1	47	FEMALE	unknow
TCGA-DU-7302	1834	0	48	FEMALE	G3
TCGA-R8-A73M	1806	0	48	FEMALE	G2
TCGA-S9-A6U2	908	0	48	FEMALE	G2
TCGA-WY-A85E	633	0	48	FEMALE	G2
TCGA-S9-A7IZ	608	0	48	FEMALE	G3
TCGA-HT-A5R9	2	0	48	FEMALE	G3
TCGA-E1-5319	2907	1	48	FEMALE	G2
TCGA-12-0656	2883	1	48	FEMALE	unknow
TCGA-S9-A6TS	1891	1	48	FEMALE	G3
TCGA-19-0957	666	1	48	FEMALE	unknow
TCGA-02-0038	326	1	48	FEMALE	unknow
TCGA-12-0654	231	1	48	FEMALE	unknow
TCGA-32-2616	224	1	48	FEMALE	unknow
TCGA-76-6664	1101	0	49	FEMALE	unknow
TCGA-HT-8113	900	0	49	FEMALE	G2
TCGA-FG-7643	611	0	49	FEMALE	G2
TCGA-DH-A66G	523	0	49	FEMALE	G3
TCGA-06-6389	237	0	49	FEMALE	unknow
TCGA-DU-5855	207	0	49	FEMALE	G3
TCGA-16-1045	883	1	49	FEMALE	unknow
TCGA-12-0819	754	1	49	FEMALE	unknow
TCGA-32-1987	452	1	49	FEMALE	unknow
TCGA-VM-A8C8	1397	0	50	FEMALE	G2
TCGA-FG-A710	1115	0	50	FEMALE	G2
TCGA-87-5896	800	0	50	FEMALE	unknow
TCGA-76-4932	1458	1	50	FEMALE	unknow
TCGA-14-0786	701	1	50	FEMALE	unknow
TCGA-02-0285	422	1	50	FEMALE	unknow
TCGA-CS-6665	1568	0	51	FEMALE	G3
TCGA-HT-A4DV	792	0	51	FEMALE	G3
TCGA-HT-A619	651	0	51	FEMALE	G3
TCGA-HT-7693	533	0	51	FEMALE	G2
TCGA-HT-8104	372	0	51	FEMALE	G3
TCGA-DU-6405	605	1	51	FEMALE	G3
TCGA-06-0147	541	1	51	FEMALE	unknow
TCGA-02-0330	484	1	51	FEMALE	unknow
TCGA-12-0780	452	1	51	FEMALE	unknow
TCGA-08-0375	372	1	51	FEMALE	unknow
TCGA-06-0201	12	1	51	FEMALE	unknow
TCGA-FG-A6J3	677	0	52	FEMALE	G3
TCGA-S9-A7J3	629	0	52	FEMALE	G3
TCGA-QH-A6CU	451	0	52	FEMALE	G3
TCGA-P5-A733	414	0	52	FEMALE	G2
TCGA-76-4935	1121	1	52	FEMALE	unknow
TCGA-08-0354	546	1	52	FEMALE	unknow
TCGA-14-2554	532	1	52	FEMALE	unknow
TCGA-19-5950	523	1	52	FEMALE	unknow
TCGA-16-0850	498	1	52	FEMALE	unknow
TCGA-06-0208	256	1	52	FEMALE	unknow
TCGA-28-1755	47	1	52	FEMALE	unknow
TCGA-DU-7294	2869	0	53	FEMALE	G2
TCGA-CS-5396	1631	0	53	FEMALE	G3
TCGA-R8-A6MO	993	0	53	FEMALE	G2
TCGA-DB-A4XH	962	0	53	FEMALE	G2
TCGA-FG-A70Z	328	0	53	FEMALE	G3
TCGA-06-6698	145	0	53	FEMALE	unknow
TCGA-12-1088	3881	1	53	FEMALE	unknow
TCGA-DU-7300	1886	1	53	FEMALE	G3
TCGA-19-5956	684	1	53	FEMALE	unknow
TCGA-27-1835	648	1	53	FEMALE	unknow
TCGA-06-2561	537	1	53	FEMALE	unknow
TCGA-06-A6S1	78	1	53	FEMALE	unknow
TCGA-06-0145	71	1	53	FEMALE	unknow
TCGA-TM-A84G	1236	0	54	FEMALE	G3
TCGA-4W-AA9T	778	0	54	FEMALE	unknow
TCGA-S9-A7QW	458	0	54	FEMALE	G3
TCGA-RY-A83Z	301	0	54	FEMALE	G3
TCGA-14-1454	918	1	54	FEMALE	unknow
TCGA-02-0043	557	1	54	FEMALE	unknow
TCGA-06-5408	357	1	54	FEMALE	unknow
TCGA-CS-5397	194	1	54	FEMALE	G3
TCGA-DU-8168	431	0	55	FEMALE	G3
TCGA-DB-A75K	368	0	55	FEMALE	G3
TCGA-19-2619	294	0	55	FEMALE	unknow
TCGA-74-6584	228	0	55	FEMALE	unknow
TCGA-P5-A77X	105	0	55	FEMALE	G2
TCGA-HT-A4DS	7	0	55	FEMALE	G3
TCGA-06-0645	175	1	55	FEMALE	unknow
TCGA-06-0213	16	1	55	FEMALE	unknow
TCGA-S9-A6WI	2585	0	56	FEMALE	G2
TCGA-DH-5144	748	0	56	FEMALE	G3
TCGA-DB-A64X	563	0	56	FEMALE	G3
TCGA-QH-A6X8	509	0	56	FEMALE	G3
TCGA-08-0529	560	1	56	FEMALE	unknow
TCGA-02-0006	558	1	56	FEMALE	unknow
TCGA-06-1801	360	1	56	FEMALE	unknow
TCGA-06-0160	359	1	56	FEMALE	unknow
TCGA-06-0412	291	1	56	FEMALE	unknow
TCGA-12-5299	98	1	56	FEMALE	unknow
TCGA-14-1450	1788	0	57	FEMALE	unknow
TCGA-CS-6668	1519	0	57	FEMALE	G2
TCGA-S9-A6WQ	428	0	57	FEMALE	G2
TCGA-DU-5854	257	0	57	FEMALE	G3
TCGA-DU-7018	933	1	57	FEMALE	G3
TCGA-16-1062	646	1	57	FEMALE	unknow
TCGA-06-0397	274	1	57	FEMALE	unknow
TCGA-DU-8158	155	1	57	FEMALE	G3
TCGA-08-0246	127	1	57	FEMALE	unknow
TCGA-QH-A6X5	497	0	58	FEMALE	G2
TCGA-HT-A74K	467	0	58	FEMALE	G3
TCGA-HT-7689	455	0	58	FEMALE	G2
TCGA-06-6699	47	0	58	FEMALE	unknow
TCGA-E1-A7YQ	1578	1	58	FEMALE	G3
TCGA-14-1402	975	1	58	FEMALE	unknow
TCGA-32-2494	632	1	58	FEMALE	unknow
TCGA-14-1823	543	1	58	FEMALE	unknow
TCGA-DU-7010	456	1	58	FEMALE	G3
TCGA-E1-A7Z2	398	1	58	FEMALE	G2
TCGA-DH-A7UR	1650	0	59	FEMALE	G3
TCGA-S9-A6WM	604	0	59	FEMALE	G3
TCGA-FG-6688	571	0	59	FEMALE	G3
TCGA-P5-A731	274	0	59	FEMALE	G2
TCGA-12-3646	1339	1	59	FEMALE	unknow
TCGA-08-0356	946	1	59	FEMALE	unknow
TCGA-02-0083	691	1	59	FEMALE	unknow
TCGA-06-0168	598	1	59	FEMALE	unknow
TCGA-DU-6406	512	1	59	FEMALE	G3
TCGA-41-5651	460	1	59	FEMALE	unknow
TCGA-32-2495	457	1	59	FEMALE	unknow
TCGA-27-1838	350	1	59	FEMALE	unknow
TCGA-27-1832	300	1	59	FEMALE	unknow
TCGA-08-0359	103	1	59	FEMALE	unknow
TCGA-DU-8165	582	0	60	FEMALE	G3
TCGA-26-1443	217	0	60	FEMALE	unknow
TCGA-HT-7860	15	0	60	FEMALE	G3
TCGA-08-0518	588	1	60	FEMALE	unknow
TCGA-14-1034	485	1	60	FEMALE	unknow
TCGA-12-5295	454	1	60	FEMALE	unknow
TCGA-DU-6403	354	1	60	FEMALE	G3
TCGA-DU-7006	349	1	60	FEMALE	G3
TCGA-06-0875	1322	0	61	FEMALE	unknow
TCGA-28-1751	232	0	61	FEMALE	unknow
TCGA-FG-A87Q	174	0	61	FEMALE	G3
TCGA-TM-A84O	1011	1	61	FEMALE	G3
TCGA-12-3648	819	1	61	FEMALE	unknow
TCGA-06-0216	735	1	61	FEMALE	unknow
TCGA-DU-8162	444	1	61	FEMALE	G3
TCGA-02-0009	322	1	61	FEMALE	unknow
TCGA-DU-5852	205	1	61	FEMALE	G3
TCGA-HT-7607	96	1	61	FEMALE	G2
TCGA-DU-A5TU	796	0	62	FEMALE	G2
TCGA-DU-5874	461	0	62	FEMALE	G2
TCGA-E1-5307	1762	1	62	FEMALE	G3
TCGA-12-1597	675	1	62	FEMALE	unknow
TCGA-02-0451	493	1	62	FEMALE	unknow
TCGA-28-5215	335	1	62	FEMALE	unknow
TCGA-02-0055	76	1	62	FEMALE	unknow
TCGA-28-2506	205	0	63	FEMALE	unknow
TCGA-32-1977	3	0	63	FEMALE	unknow
TCGA-02-0085	1561	1	63	FEMALE	unknow
TCGA-06-0125	1448	1	63	FEMALE	unknow
TCGA-06-0137	812	1	63	FEMALE	unknow
TCGA-19-1390	772	1	63	FEMALE	unknow
TCGA-E1-A7YN	727	1	63	FEMALE	G3
TCGA-DU-8161	722	1	63	FEMALE	G3
TCGA-14-1459	378	1	63	FEMALE	unknow
TCGA-06-0157	97	1	63	FEMALE	unknow
TCGA-41-4097	6	1	63	FEMALE	unknow
TCGA-P5-A72Z	354	0	64	FEMALE	G3
TCGA-19-1786	218	0	64	FEMALE	unknow
TCGA-HT-8010	50	0	64	FEMALE	G2
TCGA-06-6693	3667	1	64	FEMALE	unknow
TCGA-14-0790	419	1	64	FEMALE	unknow
TCGA-76-6285	254	1	64	FEMALE	unknow
TCGA-06-6388	159	1	64	FEMALE	unknow
TCGA-HT-A5RA	832	0	65	FEMALE	G3
TCGA-26-6174	71	0	65	FEMALE	unknow
TCGA-26-5139	48	0	65	FEMALE	unknow
TCGA-06-0241	1481	1	65	FEMALE	unknow
TCGA-12-1095	482	1	65	FEMALE	unknow
TCGA-DB-A64W	438	1	65	FEMALE	G3
TCGA-06-0197	169	1	65	FEMALE	unknow
TCGA-28-5209	442	0	66	FEMALE	unknow
TCGA-02-0057	604	1	66	FEMALE	unknow
TCGA-14-1037	587	1	66	FEMALE	unknow
TCGA-12-1093	486	1	66	FEMALE	unknow
TCGA-02-0060	183	1	66	FEMALE	unknow
TCGA-16-1047	139	1	66	FEMALE	unknow
TCGA-76-4934	77	1	66	FEMALE	unknow
TCGA-DU-6400	37	1	66	FEMALE	G2
TCGA-DB-A64L	736	0	67	FEMALE	G2
TCGA-27-1833	737	1	67	FEMALE	unknow
TCGA-02-0430	321	1	67	FEMALE	unknow
TCGA-02-0456	102	1	67	FEMALE	unknow
TCGA-19-4068	137	0	68	FEMALE	unknow
TCGA-02-0074	310	1	68	FEMALE	unknow
TCGA-02-0059	291	1	68	FEMALE	unknow
TCGA-12-1099	126	1	68	FEMALE	unknow
TCGA-DU-8167	471	0	69	FEMALE	G2
TCGA-28-2513	222	0	69	FEMALE	unknow
TCGA-32-1979	593	1	69	FEMALE	unknow
TCGA-08-0514	337	1	69	FEMALE	unknow
TCGA-02-0324	235	1	69	FEMALE	unknow
TCGA-14-0817	164	1	69	FEMALE	unknow
TCGA-19-1789	99	1	69	FEMALE	unknow
TCGA-76-4931	279	1	70	FEMALE	unknow
TCGA-16-1060	278	1	70	FEMALE	unknow
TCGA-HT-A5RC	162	1	70	FEMALE	G3
TCGA-02-0439	20	1	70	FEMALE	unknow
TCGA-P5-A72U	7	0	71	FEMALE	G3
TCGA-76-6283	165	1	71	FEMALE	unknow
TCGA-08-0345	53	1	71	FEMALE	unknow
TCGA-06-0876	1405	0	72	FEMALE	unknow
TCGA-06-2563	932	0	72	FEMALE	unknow
TCGA-19-5954	368	1	72	FEMALE	unknow
TCGA-26-5135	270	1	72	FEMALE	unknow
TCGA-06-0210	225	1	72	FEMALE	unknow
TCGA-RR-A6KA	191	1	72	FEMALE	unknow
TCGA-06-0173	136	1	72	FEMALE	unknow
TCGA-19-1392	111	1	72	FEMALE	unknow
TCGA-06-5410	108	1	72	FEMALE	unknow
TCGA-S9-A6WH	1173	0	73	FEMALE	G2
TCGA-74-6575	636	0	73	FEMALE	unknow
TCGA-QH-A6X9	58	0	73	FEMALE	G2
TCGA-DU-A7T6	547	1	73	FEMALE	G3
TCGA-41-6646	379	1	73	FEMALE	unknow
TCGA-06-0649	64	1	73	FEMALE	unknow
TCGA-DU-A6S8	678	0	74	FEMALE	G3
TCGA-FG-A713	622	0	74	FEMALE	G2
TCGA-14-0871	880	1	74	FEMALE	unknow
TCGA-08-0380	454	1	74	FEMALE	unknow
TCGA-06-0149	262	1	74	FEMALE	unknow
TCGA-19-2631	213	1	74	FEMALE	unknow
TCGA-DU-7012	199	1	74	FEMALE	G3
TCGA-02-0037	110	1	74	FEMALE	unknow
TCGA-12-1598	476	1	75	FEMALE	unknow
TCGA-06-0237	415	1	75	FEMALE	unknow
TCGA-06-2558	380	1	75	FEMALE	unknow
TCGA-12-0775	232	1	75	FEMALE	unknow
TCGA-12-1098	121	1	75	FEMALE	unknow
TCGA-12-0692	111	1	75	FEMALE	unknow
TCGA-06-5418	83	1	75	FEMALE	unknow
TCGA-19-5951	244	1	76	FEMALE	unknow
TCGA-06-6694	224	1	76	FEMALE	unknow
TCGA-06-0410	143	1	76	FEMALE	unknow
TCGA-32-1982	142	1	76	FEMALE	unknow
TCGA-19-2625	124	1	76	FEMALE	unknow
TCGA-76-4929	111	1	76	FEMALE	unknow
TCGA-28-2509	145	0	77	FEMALE	unknow
TCGA-28-1746	6	0	77	FEMALE	unknow
TCGA-19-5959	511	1	77	FEMALE	unknow
TCGA-02-0333	133	1	77	FEMALE	unknow
TCGA-06-0413	96	1	77	FEMALE	unknow
TCGA-19-0962	20	1	77	FEMALE	unknow
TCGA-26-5136	577	1	78	FEMALE	unknow
TCGA-12-0615	467	1	78	FEMALE	unknow
TCGA-06-5412	138	1	78	FEMALE	unknow
TCGA-02-0281	121	1	78	FEMALE	unknow
TCGA-06-A5U1	57	1	78	FEMALE	unknow
TCGA-14-1396	34	1	78	FEMALE	unknow
TCGA-06-0939	814	1	79	FEMALE	unknow
TCGA-27-2526	87	1	79	FEMALE	unknow
TCGA-06-1804	414	1	81	FEMALE	unknow
TCGA-41-3393	135	1	81	FEMALE	unknow
TCGA-06-0119	82	1	81	FEMALE	unknow
TCGA-19-1791	4	0	82	FEMALE	unknow
TCGA-02-0326	223	1	82	FEMALE	unknow
TCGA-19-0960	262	0	83	FEMALE	unknow
TCGA-06-0122	187	1	84	FEMALE	unknow
TCGA-76-4928	94	1	85	FEMALE	unknow
TCGA-HT-7483	5255	0	14	MALE	G2
TCGA-08-0516	596	1	14	MALE	unknow
TCGA-02-0266	539	1	14	MALE	unknow
TCGA-DB-5278	2772	0	17	MALE	G2
TCGA-08-0521	146	1	17	MALE	unknow
TCGA-TM-A84T	724	0	19	MALE	G2
TCGA-WY-A85A	1320	0	20	MALE	G2
TCGA-DB-A64S	835	0	20	MALE	G2
TCGA-HT-7602	908	0	21	MALE	G2
TCGA-P5-A72X	403	0	21	MALE	G3
TCGA-P5-A5EY	72	0	21	MALE	G2
TCGA-HT-8015	3	0	21	MALE	G2
TCGA-15-1444	1537	1	21	MALE	unknow
TCGA-32-1973	641	1	21	MALE	unknow
TCGA-CS-6666	1428	0	22	MALE	G3
TCGA-HT-A61B	533	0	22	MALE	G3
TCGA-P5-A730	333	0	22	MALE	G3
TCGA-14-1456	1246	0	23	MALE	unknow
TCGA-FG-8181	862	0	23	MALE	G3
TCGA-FG-5963	775	1	23	MALE	G3
TCGA-WY-A85B	1393	0	24	MALE	G2
TCGA-HT-A5RB	3	0	24	MALE	G2
TCGA-S9-A6U8	2988	1	24	MALE	G2
TCGA-12-0773	1315	1	24	MALE	unknow
TCGA-VM-A8CE	1191	0	25	MALE	G2
TCGA-FN-7833	837	0	25	MALE	G3
TCGA-32-4208	643	0	25	MALE	unknow
TCGA-DU-6542	73	0	25	MALE	G3
TCGA-S9-A7J2	62	0	25	MALE	G3
TCGA-DU-7011	3200	1	25	MALE	G2
TCGA-02-0014	2512	1	25	MALE	unknow
TCGA-DB-A4XC	1421	0	26	MALE	G2
TCGA-KT-A74X	438	0	26	MALE	G3
TCGA-HT-7476	199	0	26	MALE	G2
TCGA-P5-A5F6	39	0	26	MALE	G2
TCGA-HT-7676	5	0	26	MALE	G2
TCGA-02-0271	440	1	26	MALE	unknow
TCGA-S9-A7R7	3000	0	27	MALE	G2
TCGA-TQ-A7RV	1868	0	27	MALE	G2
TCGA-QH-A6X3	313	0	27	MALE	G2
TCGA-02-0026	748	1	27	MALE	unknow
TCGA-HT-7858	1540	0	28	MALE	G2
TCGA-S9-A6U6	1069	0	28	MALE	G3
TCGA-HT-7473	503	0	28	MALE	G2
TCGA-FG-7634	467	0	28	MALE	G2
TCGA-02-0080	2729	1	28	MALE	unknow
TCGA-E1-A7YW	1120	1	28	MALE	G2
TCGA-DH-5142	1943	0	29	MALE	G3
TCGA-TQ-A7RK	1341	0	29	MALE	G2
TCGA-TQ-A7RO	949	0	29	MALE	G2
TCGA-DB-A75O	935	0	29	MALE	G3
TCGA-HT-7873	718	0	29	MALE	G2
TCGA-HT-7603	705	0	29	MALE	G2
TCGA-DU-8163	629	0	29	MALE	G3
TCGA-S9-A6WO	566	0	29	MALE	G2
TCGA-DU-5853	407	0	29	MALE	G2
TCGA-HT-7690	3	0	29	MALE	G3
TCGA-TM-A7C5	1500	0	30	MALE	G2
TCGA-DH-5143	1401	0	30	MALE	G3
TCGA-FG-8191	992	0	30	MALE	G3
TCGA-TM-A84I	854	0	30	MALE	G3
TCGA-DB-A4XA	573	0	30	MALE	G2
TCGA-DU-A76O	522	0	30	MALE	G2
TCGA-FG-6689	454	0	30	MALE	G2
TCGA-HT-7468	203	0	30	MALE	G3
TCGA-P5-A5F1	179	0	30	MALE	G2
TCGA-HT-7880	162	0	30	MALE	G2
TCGA-RY-A843	63	0	30	MALE	G3
TCGA-06-0129	1024	1	30	MALE	unknow
TCGA-06-0882	632	1	30	MALE	unknow
TCGA-DH-A7UT	531	1	30	MALE	G3
TCGA-HT-7469	351	1	30	MALE	G3
TCGA-S9-A6WG	2602	0	31	MALE	G3
TCGA-HW-8321	1294	0	31	MALE	G3
TCGA-TM-A84Q	772	0	31	MALE	G2
TCGA-FG-7641	627	0	31	MALE	G2
TCGA-FG-8187	611	0	31	MALE	G2
TCGA-HT-7879	112	0	31	MALE	G3
TCGA-E1-5311	4084	1	31	MALE	G3
TCGA-DU-6395	1491	1	31	MALE	G2
TCGA-TM-A84L	1242	1	31	MALE	G2
TCGA-CS-6290	1137	1	31	MALE	G3
TCGA-06-0221	603	1	31	MALE	unknow
TCGA-14-1821	541	1	31	MALE	unknow
TCGA-DU-A7TA	2565	0	32	MALE	G2
TCGA-DB-5276	2218	0	32	MALE	G3
TCGA-DB-A4XD	1210	0	32	MALE	G3
TCGA-DU-A7TC	1137	0	32	MALE	G2
TCGA-TQ-A7RN	1026	0	32	MALE	G2
TCGA-DH-5141	968	0	32	MALE	G3
TCGA-HT-8111	7	0	32	MALE	G3
TCGA-DU-A7TI	1183	1	32	MALE	G3
TCGA-08-0350	889	1	32	MALE	unknow
TCGA-TQ-A7RW	821	1	32	MALE	G2
TCGA-TM-A84C	492	1	32	MALE	G2
TCGA-DB-5273	2493	0	33	MALE	G3
TCGA-HT-7480	2287	0	33	MALE	G2
TCGA-DU-A5TP	1012	0	33	MALE	G3
TCGA-S9-A6U5	992	0	33	MALE	G2
TCGA-81-5911	539	0	33	MALE	unknow
TCGA-QH-A86X	337	0	33	MALE	G2
TCGA-HT-A74J	320	0	33	MALE	G2
TCGA-P5-A5F0	287	0	33	MALE	G2
TCGA-VM-A8CB	3	0	33	MALE	G3
TCGA-DU-7007	1915	1	33	MALE	G2
TCGA-DU-7299	1339	1	33	MALE	G3
TCGA-S9-A6WE	4113	0	34	MALE	G2
TCGA-06-0176	2768	0	34	MALE	unknow
TCGA-DB-A4XG	2219	0	34	MALE	G3
TCGA-HT-7609	1399	0	34	MALE	G3
TCGA-F6-A8O3	7	0	34	MALE	G2
TCGA-HT-A74O	3	0	34	MALE	G3
TCGA-E1-5305	2433	1	34	MALE	G3
TCGA-DB-5277	1547	1	34	MALE	G3
TCGA-27-2521	510	1	34	MALE	unknow
TCGA-HW-7491	2078	0	35	MALE	G2
TCGA-HT-7856	1189	0	35	MALE	G3
TCGA-HW-A5KM	630	0	35	MALE	G2
TCGA-FG-8182	416	0	35	MALE	G2
TCGA-P5-A72W	317	0	35	MALE	G3
TCGA-S9-A7R1	5166	1	35	MALE	G2
TCGA-E1-A7Z4	4412	1	35	MALE	G2
TCGA-DU-A7T8	4229	1	35	MALE	G3
TCGA-02-0024	1615	1	35	MALE	unknow
TCGA-S9-A6U9	2918	0	36	MALE	G3
TCGA-HT-7611	1752	0	36	MALE	G2
TCGA-DB-5275	1458	0	36	MALE	G3
TCGA-WY-A85C	1426	0	36	MALE	G2
TCGA-HW-8320	1217	0	36	MALE	G3
TCGA-HT-8114	1040	0	36	MALE	G3
TCGA-TQ-A7RG	599	0	36	MALE	G2
TCGA-TM-A84S	454	0	36	MALE	G3
TCGA-26-1438	305	0	36	MALE	unknow
TCGA-19-4065	214	0	36	MALE	unknow
TCGA-HT-7478	194	0	36	MALE	G2
TCGA-02-0432	1433	1	36	MALE	unknow
TCGA-27-1837	427	1	36	MALE	unknow
TCGA-HW-7486	1721	0	37	MALE	G2
TCGA-FG-8185	433	0	37	MALE	G3
TCGA-HT-7470	1220	1	37	MALE	G3
TCGA-CS-4943	1106	1	37	MALE	G3
TCGA-28-2512	343	1	37	MALE	unknow
TCGA-S9-A6TU	2650	0	38	MALE	G2
TCGA-HT-7881	1079	0	38	MALE	G2
TCGA-DB-A4XB	919	0	38	MALE	G3
TCGA-TQ-A7RR	787	0	38	MALE	G2
TCGA-QH-A6CY	408	0	38	MALE	G3
TCGA-QH-A6CZ	279	0	38	MALE	G2
TCGA-HT-7605	139	0	38	MALE	G2
TCGA-HT-7472	1	0	38	MALE	G2
TCGA-06-0178	2681	1	38	MALE	unknow
TCGA-E1-5303	2052	1	38	MALE	G3
TCGA-HW-7489	1262	1	38	MALE	G2
TCGA-HT-7481	2918	0	39	MALE	G2
TCGA-HW-7487	1382	0	39	MALE	G2
TCGA-CS-5393	1222	0	39	MALE	G3
TCGA-DU-7019	800	0	39	MALE	unknow
TCGA-HW-8322	758	0	39	MALE	G2
TCGA-S9-A7IY	715	0	39	MALE	G3
TCGA-HT-7855	585	0	39	MALE	G3
TCGA-19-A60I	541	0	39	MALE	unknow
TCGA-TQ-A7RH	486	0	39	MALE	G2
TCGA-P5-A5EZ	70	0	39	MALE	G3
TCGA-P5-A5EV	7	0	39	MALE	G2
TCGA-02-0028	2755	1	39	MALE	unknow
TCGA-14-1451	703	1	39	MALE	unknow
TCGA-19-1788	112	1	39	MALE	unknow
TCGA-R8-A6MK	2702	0	40	MALE	G2
TCGA-S9-A6TW	1250	0	40	MALE	G3
TCGA-DB-A64P	916	0	40	MALE	G3
TCGA-19-A6J5	868	0	40	MALE	unknow
TCGA-TM-A84M	754	0	40	MALE	G3
TCGA-S9-A89Z	623	0	40	MALE	G3
TCGA-HT-7620	434	0	40	MALE	G3
TCGA-14-4157	104	0	40	MALE	unknow
TCGA-CS-5394	8	0	40	MALE	G3
TCGA-08-0351	1987	1	40	MALE	unknow
TCGA-DU-A7TG	1351	1	40	MALE	G2
TCGA-TM-A84B	758	1	40	MALE	G3
TCGA-32-4209	618	1	40	MALE	unknow
TCGA-12-0820	562	1	40	MALE	unknow
TCGA-02-0317	372	1	40	MALE	unknow
TCGA-06-0139	362	1	40	MALE	unknow
TCGA-06-0206	233	1	40	MALE	unknow
TCGA-HW-7490	1387	0	41	MALE	G2
TCGA-S9-A7QZ	826	0	41	MALE	G2
TCGA-QH-A6CS	588	0	41	MALE	G3
TCGA-FG-8188	455	0	41	MALE	G2
TCGA-E1-5302	1525	1	41	MALE	G3
TCGA-02-0338	322	1	41	MALE	unknow
TCGA-DU-A5TS	964	0	42	MALE	G2
TCGA-S9-A6WP	567	0	42	MALE	G3
TCGA-28-5211	358	0	42	MALE	unknow
TCGA-HT-7485	122	0	42	MALE	G2
TCGA-E1-5304	1251	1	42	MALE	G3
TCGA-02-0102	822	1	42	MALE	unknow
TCGA-06-1086	208	1	42	MALE	unknow
TCGA-E1-A7YU	23	1	42	MALE	G3
TCGA-CS-6670	1426	0	43	MALE	G3
TCGA-DB-5280	1112	0	43	MALE	G2
TCGA-26-1442	953	0	43	MALE	unknow
TCGA-02-2483	466	0	43	MALE	unknow
TCGA-DH-A7UU	417	0	43	MALE	G3
TCGA-QH-A6CW	414	0	43	MALE	G3
TCGA-S9-A7J1	249	0	43	MALE	G2
TCGA-HT-7692	90	0	43	MALE	G2
TCGA-06-0409	2201	1	43	MALE	unknow
TCGA-06-0138	737	1	43	MALE	unknow
TCGA-DU-7304	709	1	43	MALE	G3
TCGA-CS-5395	639	1	43	MALE	G2
TCGA-IK-7675	578	1	43	MALE	G2
TCGA-02-0051	459	1	43	MALE	unknow
TCGA-06-0750	28	1	43	MALE	unknow
TCGA-HT-7479	1227	0	44	MALE	G3
TCGA-VV-A829	1127	0	44	MALE	G3
TCGA-TM-A7CA	1058	0	44	MALE	G2
TCGA-F6-A8O4	6	0	44	MALE	G2
TCGA-06-0167	347	1	44	MALE	unknow
TCGA-28-1747	77	1	44	MALE	unknow
TCGA-RY-A847	933	0	45	MALE	G2
TCGA-RY-A83Y	166	0	45	MALE	G2
TCGA-28-2514	160	0	45	MALE	unknow
TCGA-E1-A7YO	2282	1	45	MALE	G3
TCGA-DU-6397	1401	1	45	MALE	G3
TCGA-06-0150	592	1	45	MALE	unknow
TCGA-S9-A6TX	1245	0	46	MALE	G3
TCGA-S9-A7R4	914	0	46	MALE	G3
TCGA-TM-A84R	566	0	46	MALE	G2
TCGA-12-0772	1638	1	46	MALE	unknow
TCGA-S9-A6U0	742	1	46	MALE	G3
TCGA-12-0822	715	1	46	MALE	unknow
TCGA-12-0703	620	1	46	MALE	unknow
TCGA-E1-A7YL	492	1	46	MALE	G3
TCGA-06-0238	405	1	46	MALE	unknow
TCGA-12-3650	333	1	46	MALE	unknow
TCGA-08-0349	298	1	46	MALE	unknow
TCGA-02-0099	106	1	46	MALE	unknow
TCGA-W9-A837	1553	0	47	MALE	G2
TCGA-RY-A840	854	0	47	MALE	G3
TCGA-26-A7UX	588	0	47	MALE	unknow
TCGA-FG-A4MX	569	0	47	MALE	G2
TCGA-DB-A75M	544	0	47	MALE	G2
TCGA-HT-A617	491	0	47	MALE	G2
TCGA-HT-8564	478	0	47	MALE	G3
TCGA-QH-A6X4	442	0	47	MALE	G3
TCGA-P5-A737	372	0	47	MALE	G2
TCGA-HT-A614	82	0	47	MALE	G2
TCGA-06-0164	1731	1	47	MALE	unknow
TCGA-02-0025	1300	1	47	MALE	unknow
TCGA-06-1806	466	1	47	MALE	unknow
TCGA-06-0211	360	1	47	MALE	unknow
TCGA-TM-A84F	1796	0	48	MALE	G3
TCGA-FG-7636	544	0	48	MALE	G3
TCGA-QH-A6XC	508	0	48	MALE	G3
TCGA-DU-5849	443	0	48	MALE	G2
TCGA-26-1440	296	0	48	MALE	unknow
TCGA-28-1760	143	0	48	MALE	unknow
TCGA-08-0512	1282	1	48	MALE	unknow
TCGA-CS-6188	814	1	48	MALE	G3
TCGA-02-0337	764	1	48	MALE	unknow
TCGA-27-2519	550	1	48	MALE	unknow
TCGA-19-1787	385	1	48	MALE	unknow
TCGA-41-3915	360	1	48	MALE	unknow
TCGA-16-1055	313	1	48	MALE	unknow
TCGA-FG-7637	1219	0	49	MALE	G2
TCGA-DH-A7UV	566	0	49	MALE	G3
TCGA-DH-A66F	523	0	49	MALE	G2
TCGA-08-0357	1143	1	49	MALE	unknow
TCGA-06-0132	771	1	49	MALE	unknow
TCGA-02-0290	485	1	49	MALE	unknow
TCGA-14-0736	460	1	49	MALE	unknow
TCGA-12-0618	395	1	49	MALE	unknow
TCGA-02-0052	383	1	49	MALE	unknow
TCGA-14-0781	29	1	49	MALE	unknow
TCGA-HT-7604	3725	0	50	MALE	G2
TCGA-CS-4944	1828	0	50	MALE	G2
TCGA-S9-A6TY	1076	0	50	MALE	G2
TCGA-DH-A7US	706	0	50	MALE	G2
TCGA-S9-A6TV	571	0	50	MALE	G3
TCGA-06-2564	181	0	50	MALE	unknow
TCGA-02-0016	2648	1	50	MALE	unknow
TCGA-08-0347	782	1	50	MALE	unknow
TCGA-08-0358	678	1	50	MALE	unknow
TCGA-02-0015	627	1	50	MALE	unknow
TCGA-02-0064	600	1	50	MALE	unknow
TCGA-06-0881	504	1	50	MALE	unknow
TCGA-02-0422	441	1	50	MALE	unknow
TCGA-02-0003	144	1	50	MALE	unknow
TCGA-06-0749	82	1	50	MALE	unknow
TCGA-TQ-A7RU	1032	0	51	MALE	G2
TCGA-DU-A5TR	908	0	51	MALE	G2
TCGA-DU-8164	651	0	51	MALE	G2
TCGA-QH-A6CV	442	0	51	MALE	G3
TCGA-74-6577	132	0	51	MALE	unknow
TCGA-02-0116	1489	1	51	MALE	unknow
TCGA-12-0662	1161	1	51	MALE	unknow
TCGA-DU-A76R	648	1	51	MALE	G3
TCGA-06-0394	329	1	51	MALE	unknow
TCGA-19-1386	276	1	51	MALE	unknow
TCGA-06-5411	254	1	51	MALE	unknow
TCGA-14-1827	179	1	51	MALE	unknow
TCGA-06-0166	178	1	51	MALE	unknow
TCGA-19-1389	141	1	51	MALE	unknow
TCGA-19-2624	5	1	51	MALE	unknow
TCGA-S9-A6UB	3761	0	52	MALE	G2
TCGA-R8-A6ML	2860	0	52	MALE	G3
TCGA-DH-A66B	1279	0	52	MALE	G3
TCGA-S9-A6WL	946	0	52	MALE	G3
TCGA-28-5216	415	0	52	MALE	unknow
TCGA-HT-7474	114	0	52	MALE	G2
TCGA-06-0879	1229	1	52	MALE	unknow
TCGA-27-2518	753	1	52	MALE	unknow
TCGA-28-5208	544	1	52	MALE	unknow
TCGA-02-0089	516	1	52	MALE	unknow
TCGA-08-0525	486	1	52	MALE	unknow
TCGA-02-0115	476	1	52	MALE	unknow
TCGA-12-0769	458	1	52	MALE	unknow
TCGA-E1-A7YK	378	1	52	MALE	G3
TCGA-06-0165	324	1	52	MALE	unknow
TCGA-12-0776	296	1	52	MALE	unknow
TCGA-DU-A7TD	228	1	52	MALE	G3
TCGA-DU-6402	214	1	52	MALE	G3
TCGA-14-1395	42	1	52	MALE	unknow
TCGA-HT-7677	494	0	53	MALE	G3
TCGA-02-2485	470	0	53	MALE	unknow
TCGA-28-1753	37	0	53	MALE	unknow
TCGA-HT-8106	3	0	53	MALE	G3
TCGA-DU-7301	788	1	53	MALE	G2
TCGA-28-5214	713	1	53	MALE	unknow
TCGA-DU-6394	682	1	53	MALE	G3
TCGA-12-0778	454	1	53	MALE	unknow
TCGA-06-0686	432	1	53	MALE	unknow
TCGA-02-0071	167	1	53	MALE	unknow
TCGA-06-0747	82	1	53	MALE	unknow
TCGA-06-0185	2246	0	54	MALE	unknow
TCGA-FG-5962	1453	0	54	MALE	G3
TCGA-DB-A64V	889	0	54	MALE	G2
TCGA-16-0849	793	0	54	MALE	unknow
TCGA-QH-A65Z	427	0	54	MALE	G2
TCGA-VM-A8CA	411	0	54	MALE	G2
TCGA-HT-8105	190	0	54	MALE	G3
TCGA-HT-7467	3	0	54	MALE	G2
TCGA-DU-6399	2000	1	54	MALE	G2
TCGA-DU-A76L	814	1	54	MALE	G3
TCGA-06-1084	728	1	54	MALE	unknow
TCGA-76-6661	727	1	54	MALE	unknow
TCGA-02-0260	515	1	54	MALE	unknow
TCGA-06-0154	424	1	54	MALE	unknow
TCGA-06-0130	394	1	54	MALE	unknow
TCGA-02-0106	355	1	54	MALE	unknow
TCGA-14-0789	342	1	54	MALE	unknow
TCGA-02-0039	320	1	54	MALE	unknow
TCGA-14-1458	203	1	54	MALE	unknow
TCGA-14-1401	114	1	54	MALE	unknow
TCGA-06-0174	98	1	54	MALE	unknow
TCGA-02-0033	86	1	54	MALE	unknow
TCGA-15-1446	581	0	55	MALE	unknow
TCGA-HT-8011	494	0	55	MALE	G3
TCGA-DU-A7TJ	17	0	55	MALE	G3
TCGA-12-0707	864	1	55	MALE	unknow
TCGA-14-0866	801	1	55	MALE	unknow
TCGA-RR-A6KC	625	1	55	MALE	unknow
TCGA-E1-A7YJ	592	1	55	MALE	G3
TCGA-06-0189	469	1	55	MALE	unknow
TCGA-16-1056	426	1	55	MALE	unknow
TCGA-12-1096	277	1	55	MALE	unknow
TCGA-DU-A7TB	1567	0	56	MALE	G2
TCGA-DU-6410	242	0	56	MALE	G3
TCGA-HT-7875	10	0	56	MALE	G2
TCGA-27-1834	1233	1	56	MALE	unknow
TCGA-02-0111	705	1	56	MALE	unknow
TCGA-02-0107	537	1	56	MALE	unknow
TCGA-19-5960	455	1	56	MALE	unknow
TCGA-19-5958	428	1	56	MALE	unknow
TCGA-32-4211	383	1	56	MALE	unknow
TCGA-12-1094	372	1	56	MALE	unknow
TCGA-27-2524	231	1	56	MALE	unknow
TCGA-19-1790	154	1	56	MALE	unknow
TCGA-HT-8110	419	0	57	MALE	G3
TCGA-26-6173	241	0	57	MALE	unknow
TCGA-14-1829	218	0	57	MALE	unknow
TCGA-02-0079	829	1	57	MALE	unknow
TCGA-S9-A7IX	819	1	57	MALE	G3
TCGA-02-0068	804	1	57	MALE	unknow
TCGA-06-0240	621	1	57	MALE	unknow
TCGA-16-0848	535	1	57	MALE	unknow
TCGA-76-6191	508	1	57	MALE	unknow
TCGA-32-1978	482	1	57	MALE	unknow
TCGA-E1-A7YD	435	1	57	MALE	G3
TCGA-02-0289	432	1	57	MALE	unknow
TCGA-02-2470	393	1	57	MALE	unknow
TCGA-76-6280	346	1	57	MALE	unknow
TCGA-12-0620	318	1	57	MALE	unknow
TCGA-12-0828	272	1	57	MALE	unknow
TCGA-06-0156	178	1	57	MALE	unknow
TCGA-27-1830	154	1	57	MALE	unknow
TCGA-S9-A6WD	2289	0	58	MALE	G3
TCGA-74-6578	436	0	58	MALE	unknow
TCGA-FG-A4MU	326	0	58	MALE	G3
TCGA-HT-7684	184	0	58	MALE	G3
TCGA-06-0192	1185	1	58	MALE	unknow
TCGA-76-6662	1048	1	58	MALE	unknow
TCGA-12-1092	661	1	58	MALE	unknow
TCGA-CS-6186	538	1	58	MALE	G3
TCGA-76-4927	535	1	58	MALE	unknow
TCGA-19-1388	394	1	58	MALE	unknow
TCGA-06-0143	357	1	58	MALE	unknow
TCGA-08-0353	256	1	58	MALE	unknow
TCGA-VM-A8CD	240	1	58	MALE	G3
TCGA-12-1090	231	1	58	MALE	unknow
TCGA-12-1602	206	1	58	MALE	unknow
TCGA-06-6390	164	1	58	MALE	unknow
TCGA-19-5953	144	1	58	MALE	unknow
TCGA-06-5856	114	1	58	MALE	unknow
TCGA-DB-5279	1354	0	59	MALE	G2
TCGA-HT-7688	964	0	59	MALE	G3
TCGA-26-5133	452	0	59	MALE	unknow
TCGA-41-2573	272	0	59	MALE	unknow
TCGA-DU-7014	3571	1	59	MALE	G2
TCGA-DB-A64O	775	1	59	MALE	G2
TCGA-06-2565	506	1	59	MALE	unknow
TCGA-32-1970	468	1	59	MALE	unknow
TCGA-08-0389	467	1	59	MALE	unknow
TCGA-02-0004	345	1	59	MALE	unknow
TCGA-DU-7013	269	1	59	MALE	G3
TCGA-06-0745	239	1	59	MALE	unknow
TCGA-12-5301	62	1	59	MALE	unknow
TCGA-14-1794	30	1	59	MALE	unknow
TCGA-WY-A85D	1147	0	60	MALE	G2
TCGA-DU-A6S3	656	0	60	MALE	G2
TCGA-FG-A6IZ	457	0	60	MALE	G2
TCGA-06-5415	260	0	60	MALE	unknow
TCGA-HT-7694	210	0	60	MALE	G3
TCGA-06-6701	151	0	60	MALE	unknow
TCGA-12-0619	1062	1	60	MALE	unknow
TCGA-12-3652	1062	1	60	MALE	unknow
TCGA-12-0670	790	1	60	MALE	unknow
TCGA-19-2629	737	1	60	MALE	unknow
TCGA-76-6286	638	1	60	MALE	unknow
TCGA-32-1991	515	1	60	MALE	unknow
TCGA-02-0034	430	1	60	MALE	unknow
TCGA-14-1452	216	1	60	MALE	unknow
TCGA-06-0646	175	1	60	MALE	unknow
TCGA-28-6450	165	1	60	MALE	unknow
TCGA-14-0862	88	1	60	MALE	unknow
TCGA-08-0392	22	1	60	MALE	unknow
TCGA-DB-5281	2381	0	61	MALE	G3
TCGA-HT-7608	671	0	61	MALE	G2
TCGA-06-5414	273	0	61	MALE	unknow
TCGA-4W-AA9R	124	0	61	MALE	unknow
TCGA-06-1800	815	1	61	MALE	unknow
TCGA-08-0522	635	1	61	MALE	unknow
TCGA-02-2466	511	1	61	MALE	unknow
TCGA-06-1802	466	1	61	MALE	unknow
TCGA-12-1097	442	1	61	MALE	unknow
TCGA-19-0963	434	1	61	MALE	unknow
TCGA-02-0325	323	1	61	MALE	unknow
TCGA-06-0155	318	1	61	MALE	unknow
TCGA-02-0446	282	1	61	MALE	unknow
TCGA-02-0046	209	1	61	MALE	unknow
TCGA-14-1455	28	1	61	MALE	unknow
TCGA-14-1043	24	1	61	MALE	unknow
TCGA-FG-5964	1588	0	62	MALE	G2
TCGA-IK-8125	1301	0	62	MALE	G3
TCGA-HT-7854	1201	0	62	MALE	G2
TCGA-HT-7477	738	0	62	MALE	G3
TCGA-HT-A74H	74	0	62	MALE	G3
TCGA-HT-8107	14	0	62	MALE	G2
TCGA-08-0244	690	1	62	MALE	unknow
TCGA-19-5952	575	1	62	MALE	unknow
TCGA-32-2615	485	1	62	MALE	unknow
TCGA-27-2528	480	1	62	MALE	unknow
TCGA-02-0440	345	1	62	MALE	unknow
TCGA-12-0821	323	1	62	MALE	unknow
TCGA-06-0190	317	1	62	MALE	unknow
TCGA-06-0141	313	1	62	MALE	unknow
TCGA-TM-A84J	735	0	63	MALE	G3
TCGA-06-5859	139	0	63	MALE	unknow
TCGA-06-0184	2126	1	63	MALE	unknow
TCGA-06-0414	1068	1	63	MALE	unknow
TCGA-E1-A7YM	648	1	63	MALE	G3
TCGA-02-0075	634	1	63	MALE	unknow
TCGA-FG-6692	561	1	63	MALE	G3
TCGA-FG-A4MW	559	1	63	MALE	G3
TCGA-76-6282	519	1	63	MALE	unknow
TCGA-27-2523	489	1	63	MALE	unknow
TCGA-26-1439	422	1	63	MALE	unknow
TCGA-08-0509	382	1	63	MALE	unknow
TCGA-32-2491	372	1	63	MALE	unknow
TCGA-08-0348	370	1	63	MALE	unknow
TCGA-12-0691	369	1	63	MALE	unknow
TCGA-06-0195	225	1	63	MALE	unknow
TCGA-28-5218	157	1	63	MALE	unknow
TCGA-06-6695	253	0	64	MALE	unknow
TCGA-HT-8109	169	0	64	MALE	G3
TCGA-02-2486	618	1	64	MALE	unknow
TCGA-06-0179	616	1	64	MALE	unknow
TCGA-06-A7TK	444	1	64	MALE	unknow
TCGA-06-0133	435	1	64	MALE	unknow
TCGA-HW-A5KK	388	1	64	MALE	G3
TCGA-08-0531	230	1	64	MALE	unknow
TCGA-12-1089	177	1	64	MALE	unknow
TCGA-06-0177	127	1	64	MALE	unknow
TCGA-81-5910	49	1	64	MALE	unknow
TCGA-WH-A86K	405	0	65	MALE	G2
TCGA-06-6697	391	0	65	MALE	unknow
TCGA-19-2623	229	0	65	MALE	unknow
TCGA-28-2502	20	0	65	MALE	unknow
TCGA-15-0742	419	1	65	MALE	unknow
TCGA-15-1449	404	1	65	MALE	unknow
TCGA-06-0171	399	1	65	MALE	unknow
TCGA-12-0653	320	1	65	MALE	unknow
TCGA-06-2567	133	1	65	MALE	unknow
TCGA-14-0812	99	1	65	MALE	unknow
TCGA-32-1976	15	1	65	MALE	unknow
TCGA-TQ-A7RP	914	0	66	MALE	G2
TCGA-08-0344	3524	1	66	MALE	unknow
TCGA-DU-6393	1585	1	66	MALE	G3
TCGA-06-0744	1426	1	66	MALE	unknow
TCGA-06-0128	691	1	66	MALE	unknow
TCGA-32-5222	585	1	66	MALE	unknow
TCGA-HT-A61C	537	1	66	MALE	G3
TCGA-27-1831	505	1	66	MALE	unknow
TCGA-06-0214	457	1	66	MALE	unknow
TCGA-QH-A6CX	372	1	66	MALE	G2
TCGA-VW-A8FI	245	1	66	MALE	G3
TCGA-S9-A6UA	178	1	66	MALE	G3
TCGA-76-6656	147	1	66	MALE	unknow
TCGA-HT-7882	113	1	66	MALE	G3
TCGA-14-1795	60	1	66	MALE	unknow
TCGA-DU-7306	1277	0	67	MALE	G2
TCGA-HT-7475	530	0	67	MALE	G3
TCGA-06-5413	268	0	67	MALE	unknow
TCGA-32-2638	766	1	67	MALE	unknow
TCGA-06-0124	620	1	67	MALE	unknow
TCGA-14-0865	502	1	67	MALE	unknow
TCGA-41-2572	406	1	67	MALE	unknow
TCGA-28-5220	388	1	67	MALE	unknow
TCGA-02-0339	377	1	67	MALE	unknow
TCGA-CS-4941	234	1	67	MALE	G3
TCGA-06-0127	121	1	67	MALE	unknow
TCGA-74-6573	105	1	67	MALE	unknow
TCGA-14-0867	62	1	67	MALE	unknow
TCGA-06-0219	22	1	67	MALE	unknow
TCGA-HW-A5KJ	962	1	68	MALE	G3
TCGA-32-1986	386	1	68	MALE	unknow
TCGA-06-0152	375	1	68	MALE	unknow
TCGA-02-0269	327	1	68	MALE	unknow
TCGA-26-1799	285	1	68	MALE	unknow
TCGA-OX-A56R	180	1	68	MALE	unknow
TCGA-76-4926	138	1	68	MALE	unknow
TCGA-19-A6J4	121	1	68	MALE	unknow
TCGA-06-0169	100	1	68	MALE	unknow
TCGA-4W-AA9S	44	0	69	MALE	unknow
TCGA-06-0187	828	1	69	MALE	unknow
TCGA-06-0743	803	1	69	MALE	unknow
TCGA-08-0390	425	1	69	MALE	unknow
TCGA-19-1385	327	1	69	MALE	unknow
TCGA-S9-A7R2	316	1	69	MALE	G3
TCGA-08-0346	256	1	69	MALE	unknow
TCGA-DU-7292	242	1	69	MALE	G3
TCGA-08-0511	235	1	69	MALE	unknow
TCGA-08-0373	134	1	69	MALE	unknow
TCGA-06-0175	123	1	69	MALE	unknow
TCGA-14-0787	68	1	69	MALE	unknow
TCGA-14-1453	35	1	69	MALE	unknow
TCGA-12-0657	3	1	69	MALE	unknow
TCGA-FG-6690	1294	0	70	MALE	G2
TCGA-02-0070	762	0	70	MALE	unknow
TCGA-DU-A5TT	743	0	70	MALE	G3
TCGA-S9-A89V	569	0	70	MALE	G3
TCGA-19-0964	103	0	70	MALE	unknow
TCGA-DH-A669	919	1	70	MALE	G3
TCGA-14-0740	364	1	70	MALE	unknow
TCGA-08-0520	327	1	70	MALE	unknow
TCGA-14-1825	232	1	70	MALE	unknow
TCGA-19-2620	148	1	70	MALE	unknow
TCGA-19-0955	358	0	71	MALE	unknow
TCGA-28-1757	4	0	71	MALE	unknow
TCGA-06-0188	1356	1	71	MALE	unknow
TCGA-E1-A7YS	466	1	71	MALE	G3
TCGA-06-0644	384	1	71	MALE	unknow
TCGA-28-5207	343	1	71	MALE	unknow
TCGA-08-0385	82	1	71	MALE	unknow
TCGA-06-0402	8	1	71	MALE	unknow
TCGA-28-5213	298	0	72	MALE	unknow
TCGA-28-5204	454	1	72	MALE	unknow
TCGA-16-1063	425	1	72	MALE	unknow
TCGA-32-1980	36	1	72	MALE	unknow
TCGA-28-1749	280	0	73	MALE	unknow
TCGA-32-4719	330	1	73	MALE	unknow
TCGA-06-0158	329	1	73	MALE	unknow
TCGA-76-6660	114	1	73	MALE	unknow
TCGA-32-4210	113	1	73	MALE	unknow
TCGA-26-5132	286	0	74	MALE	unknow
TCGA-06-0878	218	0	74	MALE	unknow
TCGA-26-5134	167	0	74	MALE	unknow
TCGA-HT-7687	3	0	74	MALE	G3
TCGA-12-0688	811	1	74	MALE	unknow
TCGA-08-0386	548	1	74	MALE	unknow
TCGA-02-0321	301	1	74	MALE	unknow
TCGA-06-0159	287	1	74	MALE	unknow
TCGA-76-6657	153	1	74	MALE	unknow
TCGA-76-6192	100	1	74	MALE	unknow
TCGA-14-3476	12	1	74	MALE	unknow
TCGA-12-0829	626	1	75	MALE	unknow
TCGA-41-2575	290	1	75	MALE	unknow
TCGA-08-0510	130	1	75	MALE	unknow
TCGA-06-1087	123	1	75	MALE	unknow
TCGA-HT-7616	7	1	75	MALE	G3
TCGA-28-1745	345	0	76	MALE	unknow
TCGA-06-6700	145	0	76	MALE	unknow
TCGA-08-0360	468	1	76	MALE	unknow
TCGA-12-3649	463	1	76	MALE	unknow
TCGA-06-0148	307	1	76	MALE	unknow
TCGA-06-0209	232	1	76	MALE	unknow
TCGA-76-4925	146	1	76	MALE	unknow
TCGA-06-0182	111	1	76	MALE	unknow
TCGA-06-2557	33	1	76	MALE	unknow
TCGA-74-6581	250	0	77	MALE	unknow
TCGA-12-3651	386	1	77	MALE	unknow
TCGA-06-0648	298	1	77	MALE	unknow
TCGA-06-0877	204	0	78	MALE	unknow
TCGA-28-1756	86	0	78	MALE	unknow
TCGA-02-0047	448	1	78	MALE	unknow
TCGA-76-6193	82	1	78	MALE	unknow
TCGA-14-0813	41	1	78	MALE	unknow
TCGA-06-A6S0	95	1	79	MALE	unknow
TCGA-08-0352	39	1	79	MALE	unknow
TCGA-32-2632	269	1	80	MALE	unknow
TCGA-02-0048	98	1	80	MALE	unknow
TCGA-19-1387	181	0	81	MALE	unknow
TCGA-27-2527	438	1	81	MALE	unknow
TCGA-06-2562	382	1	81	MALE	unknow
TCGA-06-0142	67	1	81	MALE	unknow
TCGA-32-2634	693	0	82	MALE	unknow
TCGA-06-2559	150	1	83	MALE	unknow
TCGA-19-5955	54	1	83	MALE	unknow
TCGA-19-2621	33	1	83	MALE	unknow
TCGA-16-0846	119	1	85	MALE	unknow
TCGA-12-1600	448	1	86	MALE	unknow
TCGA-06-0126	211	1	86	MALE	unknow
TCGA-06-0140	6	1	86	MALE	unknow
TCGA-DU-A76K	347	1	87	MALE	G2
TCGA-41-3392	30	1	88	MALE	unknow
TCGA-41-2571	26	1	89	MALE	unknow

## Sheet: Cluster
ID	Cluster
CGGA_1001	C1
CGGA_1006	C1
CGGA_1007	C1
CGGA_1011	C1
CGGA_1015	C1
CGGA_1019	C1
CGGA_1022	C1
CGGA_1023	C1
CGGA_1024	C1
CGGA_1026	C2
CGGA_1034	C3
CGGA_1035	C1
CGGA_1039	C1
CGGA_1045	C1
CGGA_1049	C1
CGGA_1052	C3
CGGA_1072	C2
CGGA_1077	C1
CGGA_1078	C3
CGGA_1079	C3
CGGA_1081	C3
CGGA_1083	C1
CGGA_1091	C1
CGGA_1109	C3
CGGA_1124	C1
CGGA_1139	C1
CGGA_1140	C3
CGGA_1145	C1
CGGA_1171	C1
CGGA_1177	C1
CGGA_1180	C1
CGGA_1188	C3
CGGA_1214	C1
CGGA_1216	C1
CGGA_1218	C3
CGGA_1224	C1
CGGA_1234	C1
CGGA_1237	C1
CGGA_1251	C3
CGGA_1258	C1
CGGA_1263	C3
CGGA_1270	C1
CGGA_1271	C1
CGGA_1272	C2
CGGA_1280	C3
CGGA_1281	C3
CGGA_1284	C1
CGGA_1285	C1
CGGA_1292	C3
CGGA_1299	C1
CGGA_1301	C3
CGGA_1313	C1
CGGA_1320	C3
CGGA_1332	C2
CGGA_1338	C1
CGGA_1340	C4
CGGA_1342	C1
CGGA_1343	C1
CGGA_1346	C1
CGGA_1370	C4
CGGA_1393	C1
CGGA_1408	C3
CGGA_1411	C3
CGGA_235	C4
CGGA_269	C3
CGGA_272	C2
CGGA_274	C1
CGGA_276	C4
CGGA_309	C1
CGGA_318	C1
CGGA_323	C4
CGGA_330	C3
CGGA_413	C1
CGGA_426	C1
CGGA_448	C1
CGGA_483	C1
CGGA_488	C1
CGGA_493	C4
CGGA_494	C4
CGGA_495	C1
CGGA_499	C4
CGGA_525	C1
CGGA_541	C3
CGGA_564	C3
CGGA_565	C3
CGGA_578	C4
CGGA_599	C3
CGGA_604	C1
CGGA_616	C1
CGGA_624	C1
CGGA_630	C2
CGGA_633	C3
CGGA_638	C2
CGGA_643	C2
CGGA_658	C1
CGGA_659	C3
CGGA_669	C4
CGGA_676	C3
CGGA_678	C1
CGGA_679	C1
CGGA_680	C3
CGGA_681	C3
CGGA_700	C4
CGGA_727	C3
CGGA_731	C1
CGGA_766	C4
CGGA_773	C3
CGGA_782	C1
CGGA_789	C1
CGGA_791	C2
CGGA_796	C3
CGGA_802	C1
CGGA_804	C3
CGGA_807	C3
CGGA_808	C3
CGGA_837	C1
CGGA_842	C1
CGGA_848	C1
CGGA_850	C1
CGGA_859	C1
CGGA_871	C4
CGGA_876	C1
CGGA_878	C1
CGGA_902	C1
CGGA_D11	C1
CGGA_D16	C3
CGGA_D26	C1
CGGA_D32	C1
CGGA_D35	C1
CGGA_D36	C1
CGGA_D37	C1
CGGA_D44	C2
CGGA_D51	C1
CGGA_D57	C3
CGGA_D58	C3
CGGA_D62	C3
CGGA_D64	C2
CGGA_J030	C4
CGGA_J130	C3
CGGA_1005	C4
CGGA_1013	C3
CGGA_1020	C4
CGGA_1027	C2
CGGA_1031	C4
CGGA_1050	C2
CGGA_1060	C2
CGGA_1061	C4
CGGA_1068	C2
CGGA_1094	C2
CGGA_1105	C1
CGGA_1113	C2
CGGA_1129	C2
CGGA_1136	C1
CGGA_1146	C3
CGGA_1160	C1
CGGA_1170	C2
CGGA_1175	C2
CGGA_1189	C2
CGGA_1190	C2
CGGA_1219	C4
CGGA_1227	C3
CGGA_1231	C3
CGGA_1287	C4
CGGA_1307	C3
CGGA_1314	C2
CGGA_1322	C2
CGGA_1324	C2
CGGA_1329	C2
CGGA_1330	C3
CGGA_1374	C2
CGGA_1375	C2
CGGA_1381	C2
CGGA_1384	C4
CGGA_1388	C4
CGGA_1394	C4
CGGA_1406	C3
CGGA_1409	C4
CGGA_1412	C3
CGGA_236	C2
CGGA_241	C4
CGGA_245	C3
CGGA_251	C3
CGGA_252	C4
CGGA_254	C3
CGGA_256	C4
CGGA_261	C4
CGGA_267	C4
CGGA_273	C4
CGGA_283	C3
CGGA_300	C4
CGGA_314	C4
CGGA_333	C3
CGGA_337	C3
CGGA_374	C4
CGGA_400	C3
CGGA_431	C4
CGGA_446	C2
CGGA_458	C4
CGGA_479	C3
CGGA_485	C3
CGGA_490	C3
CGGA_491	C4
CGGA_501	C3
CGGA_502	C4
CGGA_510	C3
CGGA_543	C4
CGGA_545	C3
CGGA_551	C4
CGGA_560	C4
CGGA_580	C4
CGGA_591	C3
CGGA_598	C2
CGGA_601	C4
CGGA_603	C4
CGGA_605	C4
CGGA_607	C4
CGGA_632	C4
CGGA_635	C2
CGGA_641	C2
CGGA_642	C4
CGGA_655	C2
CGGA_662	C4
CGGA_666	C4
CGGA_671	C3
CGGA_675	C2
CGGA_685	C4
CGGA_689	C2
CGGA_694	C3
CGGA_698	C4
CGGA_704	C4
CGGA_710	C3
CGGA_715	C4
CGGA_725	C4
CGGA_747	C4
CGGA_752	C4
CGGA_757	C4
CGGA_760	C2
CGGA_761	C2
CGGA_762	C4
CGGA_785	C4
CGGA_812	C3
CGGA_815	C4
CGGA_818	C4
CGGA_822	C4
CGGA_834	C1
CGGA_835	C3
CGGA_838	C2
CGGA_843	C2
CGGA_856	C2
CGGA_858	C4
CGGA_864	C3
CGGA_884	C4
CGGA_892	C2
CGGA_893	C4
CGGA_898	C3
CGGA_899	C2
CGGA_904	C4
CGGA_905	C4
CGGA_908	C4
CGGA_909	C2
CGGA_D15	C2
CGGA_D20	C3
CGGA_D21	C3
CGGA_D24	C3
CGGA_D27	C4
CGGA_D29	C4
CGGA_D33	C2
CGGA_D34	C2
CGGA_D38	C2
CGGA_D40	C4
CGGA_D45	C4
CGGA_D46	C2
CGGA_D47	C2
CGGA_D48	C4
CGGA_D52	C2
CGGA_D56	C2
CGGA_D59	C2
CGGA_D61	C3
CGGA_D63	C4
CGGA_J023	C2
CGGA_J024	C3
CGGA_J042	C4
CGGA_1004	C3
CGGA_1008	C1
CGGA_1053	C1
CGGA_1070	C2
CGGA_1071	C1
CGGA_1073	C1
CGGA_1074	C1
CGGA_1095	C2
CGGA_1099	C1
CGGA_1114	C1
CGGA_1116	C4
CGGA_1118	C4
CGGA_1119	C2
CGGA_1197	C4
CGGA_1246	C2
CGGA_1275	C1
CGGA_1450	C2
CGGA_1460	C2
CGGA_1475	C2
CGGA_243	C2
CGGA_247	C4
CGGA_738	C3
CGGA_759	C3
CGGA_D30	C3
CGGA_1002	C3
CGGA_1003	C2
CGGA_1010	C4
CGGA_1012	C4
CGGA_1014	C3
CGGA_1017	C3
CGGA_1018	C2
CGGA_103	C3
CGGA_1030	C3
CGGA_1033	C3
CGGA_1036	C1
CGGA_1037	C3
CGGA_1041	C3
CGGA_1048	C3
CGGA_1051	C3
CGGA_1055	C4
CGGA_1057	C3
CGGA_1058	C4
CGGA_106	C3
CGGA_1065	C2
CGGA_1066	C3
CGGA_107	C1
CGGA_1075	C1
CGGA_108	C1
CGGA_1086	C1
CGGA_1087	C2
CGGA_1097	C2
CGGA_1100	C2
CGGA_1101	C4
CGGA_1103	C2
CGGA_1106	C1
CGGA_1108	C1
CGGA_1111	C1
CGGA_112	C4
CGGA_1120	C2
CGGA_1121	C4
CGGA_1126	C2
CGGA_1127	C4
CGGA_1131	C2
CGGA_1132	C3
CGGA_1134	C1
CGGA_1135	C1
CGGA_1137	C3
CGGA_1138	C1
CGGA_1141	C3
CGGA_1142	C2
CGGA_1144	C3
CGGA_1147	C4
CGGA_1148	C4
CGGA_1152	C3
CGGA_1154	C4
CGGA_1155	C2
CGGA_1156	C3
CGGA_1157	C3
CGGA_1158	C4
CGGA_1159	C3
CGGA_1161	C3
CGGA_1162	C3
CGGA_1164	C2
CGGA_1169	C4
CGGA_1172	C3
CGGA_1178	C4
CGGA_1181	C4
CGGA_1183	C3
CGGA_1184	C3
CGGA_1185	C3
CGGA_1191	C2
CGGA_1192	C3
CGGA_1198	C2
CGGA_120	C3
CGGA_1204	C2
CGGA_1205	C1
CGGA_1207	C3
CGGA_1208	C1
CGGA_1211	C3
CGGA_1212	C4
CGGA_1223	C1
CGGA_1226	C3
CGGA_1228	C3
CGGA_1232	C3
CGGA_1235	C3
CGGA_1236	C3
CGGA_1238	C3
CGGA_1239	C3
CGGA_1248	C3
CGGA_1255	C1
CGGA_1256	C3
CGGA_1257	C3
CGGA_1260	C1
CGGA_1262	C1
CGGA_1264	C2
CGGA_1269	C2
CGGA_1273	C2
CGGA_1282	C3
CGGA_1286	C4
CGGA_1291	C4
CGGA_1295	C3
CGGA_1300	C3
CGGA_1303	C4
CGGA_1305	C3
CGGA_1309	C2
CGGA_1311	C4
CGGA_1317	C4
CGGA_1318	C3
CGGA_1319	C4
CGGA_1321	C4
CGGA_1326	C3
CGGA_1334	C3
CGGA_1335	C2
CGGA_1337	C1
CGGA_1339	C3
CGGA_1345	C3
CGGA_135	C1
CGGA_1350	C4
CGGA_1353	C1
CGGA_1354	C1
CGGA_1356	C3
CGGA_1359	C3
CGGA_1361	C4
CGGA_1362	C1
CGGA_1365	C1
CGGA_1368	C4
CGGA_1369	C2
CGGA_1371	C1
CGGA_1377	C4
CGGA_1378	C2
CGGA_1380	C3
CGGA_1382	C2
CGGA_1383	C2
CGGA_1386	C3
CGGA_1387	C1
CGGA_1389	C2
CGGA_139	C4
CGGA_1390	C3
CGGA_1391	C1
CGGA_1392	C1
CGGA_1398	C4
CGGA_1400	C2
CGGA_1401	C4
CGGA_1402	C1
CGGA_1403	C1
CGGA_1404	C2
CGGA_1407	C3
CGGA_1410	C3
CGGA_1413	C2
CGGA_1415	C1
CGGA_1417	C2
CGGA_1418	C2
CGGA_1419	C3
CGGA_1420	C3
CGGA_1421	C3
CGGA_1422	C1
CGGA_1424	C2
CGGA_1425	C2
CGGA_1426	C1
CGGA_1429	C2
CGGA_1430	C3
CGGA_1431	C4
CGGA_1433	C1
CGGA_1434	C1
CGGA_1435	C3
CGGA_1437	C3
CGGA_1440	C3
CGGA_1441	C1
CGGA_1443	C1
CGGA_1444	C2
CGGA_1445	C4
CGGA_1446	C4
CGGA_1447	C4
CGGA_1451	C1
CGGA_1452	C1
CGGA_1454	C3
CGGA_1455	C4
CGGA_1457	C1
CGGA_1458	C4
CGGA_1459	C1
CGGA_1461	C1
CGGA_1462	C1
CGGA_1463	C2
CGGA_1467	C4
CGGA_1469	C2
CGGA_1471	C4
CGGA_1472	C3
CGGA_1473	C3
CGGA_1474	C3
CGGA_1476	C3
CGGA_1477	C3
CGGA_1478	C2
CGGA_1481	C1
CGGA_1482	C3
CGGA_1486	C1
CGGA_1487	C2
CGGA_1488	C4
CGGA_1491	C2
CGGA_1492	C1
CGGA_1494	C3
CGGA_1496	C2
CGGA_1497	C4
CGGA_1500	C3
CGGA_1501	C3
CGGA_1502	C3
CGGA_1503	C1
CGGA_1504	C3
CGGA_1505	C1
CGGA_1507	C1
CGGA_1508	C3
CGGA_1510	C4
CGGA_1513	C2
CGGA_1514	C3
CGGA_1516	C2
CGGA_1517	C2
CGGA_1518	C4
CGGA_1520	C3
CGGA_1521	C2
CGGA_1523	C3
CGGA_1524	C2
CGGA_1525	C3
CGGA_1526	C4
CGGA_1527	C4
CGGA_1528	C3
CGGA_1530	C4
CGGA_1533	C1
CGGA_1534	C4
CGGA_1536	C4
CGGA_1537	C1
CGGA_1538	C1
CGGA_1539	C4
CGGA_1541	C3
CGGA_1542	C3
CGGA_1543	C1
CGGA_1544	C4
CGGA_1546	C1
CGGA_1548	C1
CGGA_1551	C1
CGGA_1552	C2
CGGA_1553	C4
CGGA_1557	C2
CGGA_1558	C1
CGGA_1559	C2
CGGA_1560	C2
CGGA_1562	C4
CGGA_1563	C4
CGGA_1564	C1
CGGA_1565	C3
CGGA_1566	C2
CGGA_1567	C3
CGGA_1568	C3
CGGA_1569	C3
CGGA_157	C3
CGGA_1571	C3
CGGA_1572	C3
CGGA_1575	C1
CGGA_1579	C3
CGGA_1580	C4
CGGA_1583	C3
CGGA_1586	C1
CGGA_1587	C4
CGGA_1588	C3
CGGA_1589	C4
CGGA_1591	C3
CGGA_1592	C2
CGGA_1594	C3
CGGA_1595	C2
CGGA_1596	C3
CGGA_1597	C1
CGGA_1598	C1
CGGA_1601	C1
CGGA_1603	C2
CGGA_1604	C2
CGGA_1605	C3
CGGA_1606	C1
CGGA_1607	C2
CGGA_1608	C3
CGGA_1610	C3
CGGA_1611	C4
CGGA_1612	C1
CGGA_1613	C1
CGGA_1614	C4
CGGA_1615	C3
CGGA_1617	C2
CGGA_1618	C4
CGGA_1619	C4
CGGA_1620	C3
CGGA_1621	C4
CGGA_1623	C3
CGGA_1624	C2
CGGA_1626	C1
CGGA_1627	C3
CGGA_1630	C3
CGGA_1631	C3
CGGA_1634	C2
CGGA_1635	C4
CGGA_1640	C3
CGGA_1641	C2
CGGA_1642	C4
CGGA_1643	C1
CGGA_1644	C1
CGGA_1645	C4
CGGA_1647	C4
CGGA_1648	C3
CGGA_1649	C2
CGGA_165	C3
CGGA_1650	C4
CGGA_1651	C3
CGGA_1653	C4
CGGA_1655	C4
CGGA_1656	C2
CGGA_1657	C3
CGGA_1658	C3
CGGA_1659	C3
CGGA_1660	C4
CGGA_1661	C2
CGGA_1662	C2
CGGA_1663	C1
CGGA_1664	C3
CGGA_1666	C2
CGGA_1667	C4
CGGA_1669	C1
CGGA_1670	C1
CGGA_1671	C2
CGGA_1673	C4
CGGA_1675	C4
CGGA_1678	C1
CGGA_1679	C3
CGGA_1680	C3
CGGA_1681	C3
CGGA_1682	C1
CGGA_1685	C2
CGGA_1686	C3
CGGA_1687	C1
CGGA_1688	C3
CGGA_1689	C4
CGGA_1690	C1
CGGA_1693	C3
CGGA_1694	C1
CGGA_1695	C4
CGGA_1696	C4
CGGA_1697	C3
CGGA_1698	C1
CGGA_1699	C2
CGGA_1700	C3
CGGA_1701	C2
CGGA_1702	C1
CGGA_1703	C3
CGGA_1704	C4
CGGA_1706	C1
CGGA_1708	C1
CGGA_1709	C2
CGGA_1713	C2
CGGA_1714	C3
CGGA_1715	C1
CGGA_1716	C3
CGGA_1718	C4
CGGA_1720	C4
CGGA_1721	C2
CGGA_1722	C1
CGGA_1723	C2
CGGA_1725	C2
CGGA_1727	C4
CGGA_1728	C2
CGGA_1729	C3
CGGA_1731	C2
CGGA_1735	C4
CGGA_1736	C1
CGGA_1737	C2
CGGA_1738	C3
CGGA_1739	C1
CGGA_1740	C3
CGGA_1743	C3
CGGA_1744	C1
CGGA_1745	C4
CGGA_1747	C4
CGGA_1749	C1
CGGA_1750	C3
CGGA_1758	C1
CGGA_1760	C1
CGGA_1764	C2
CGGA_1767	C2
CGGA_1769	C3
CGGA_1770	C2
CGGA_1771	C2
CGGA_1773	C1
CGGA_1776	C3
CGGA_1780	C1
CGGA_1785	C2
CGGA_1786	C2
CGGA_1791	C3
CGGA_1807	C2
CGGA_1809	C1
CGGA_1811	C1
CGGA_1814	C1
CGGA_1815	C1
CGGA_1817	C3
CGGA_1819	C1
CGGA_1820	C1
CGGA_1826	C1
CGGA_1829	C3
CGGA_1833	C1
CGGA_1840	C2
CGGA_1850	C3
CGGA_1854	C4
CGGA_1857	C1
CGGA_1862	C1
CGGA_1863	C2
CGGA_1865	C1
CGGA_1866	C1
CGGA_1870	C2
CGGA_1875	C3
CGGA_1880	C4
CGGA_1882	C2
CGGA_1886	C1
CGGA_1899	C1
CGGA_1901	C1
CGGA_1902	C4
CGGA_1903	C4
CGGA_1906	C3
CGGA_1908	C1
CGGA_1911	C2
CGGA_194	C2
CGGA_1946	C1
CGGA_1953	C1
CGGA_1972	C1
CGGA_1985	C2
CGGA_2002	C4
CGGA_2003	C3
CGGA_2006	C1
CGGA_2008	C3
CGGA_2013	C3
CGGA_2024	C3
CGGA_265	C3
CGGA_279	C2
CGGA_28	C3
CGGA_288	C1
CGGA_290	C4
CGGA_320	C3
CGGA_336	C2
CGGA_358	C3
CGGA_362	C1
CGGA_369	C3
CGGA_406	C2
CGGA_42	C3
CGGA_420	C2
CGGA_457	C2
CGGA_474	C2
CGGA_482	C2
CGGA_487	C1
CGGA_492	C3
CGGA_503	C4
CGGA_507	C3
CGGA_509	C1
CGGA_521	C1
CGGA_530	C3
CGGA_554	C3
CGGA_568	C3
CGGA_583	C4
CGGA_619	C1
CGGA_621	C4
CGGA_625	C4
CGGA_634	C3
CGGA_652	C4
CGGA_663	C4
CGGA_703	C1
CGGA_705	C4
CGGA_707	C3
CGGA_720	C2
CGGA_721	C3
CGGA_724	C3
CGGA_730	C4
CGGA_763	C4
CGGA_777	C1
CGGA_780	C3
CGGA_799	C2
CGGA_809	C4
CGGA_810	C1
CGGA_825	C4
CGGA_831	C1
CGGA_846	C3
CGGA_852	C1
CGGA_861	C3
CGGA_862	C3
CGGA_863	C4
CGGA_867	C1
CGGA_869	C1
CGGA_881	C1
CGGA_882	C4
CGGA_883	C2
CGGA_887	C3
CGGA_888	C2
CGGA_889	C3
CGGA_890	C4
CGGA_901	C4
CGGA_903	C4
CGGA_D19	C4
CGGA_D28	C4
CGGA_D50	C4
CGGA_J50	C4
CGGA_J73	C4
CGGA_P100	C1
CGGA_P102	C2
CGGA_P103	C2
CGGA_P104	C4
CGGA_P106	C1
CGGA_P108	C3
CGGA_P109	C2
CGGA_P11	C4
CGGA_P110	C4
CGGA_P111	C4
CGGA_P112	C4
CGGA_P113	C4
CGGA_P115	C3
CGGA_P116	C2
CGGA_P121	C3
CGGA_P122	C4
CGGA_P128	C4
CGGA_P13	C3
CGGA_P131	C4
CGGA_P132	C4
CGGA_P136	C4
CGGA_P137	C4
CGGA_P142	C3
CGGA_P143	C1
CGGA_P144	C4
CGGA_P145	C3
CGGA_P146	C4
CGGA_P147	C4
CGGA_P15	C3
CGGA_P150	C4
CGGA_P151	C2
CGGA_P153	C4
CGGA_P155	C3
CGGA_P156	C4
CGGA_P157	C2
CGGA_P158	C2
CGGA_P159	C1
CGGA_P16	C4
CGGA_P160	C1
CGGA_P163	C4
CGGA_P164	C4
CGGA_P165	C2
CGGA_P17	C4
CGGA_P172	C4
CGGA_P173	C3
CGGA_P174	C2
CGGA_P175	C3
CGGA_P176	C4
CGGA_P177	C3
CGGA_P178	C4
CGGA_P179	C4
CGGA_P18	C3
CGGA_P180	C3
CGGA_P182	C1
CGGA_P183	C2
CGGA_P185	C4
CGGA_P19	C4
CGGA_P199	C1
CGGA_P20	C4
CGGA_P205	C1
CGGA_P21	C3
CGGA_P22	C3
CGGA_P23	C3
CGGA_P25	C1
CGGA_P265	C3
CGGA_P266	C2
CGGA_P269	C2
CGGA_P27	C4
CGGA_P270	C4
CGGA_P271	C4
CGGA_P279	C2
CGGA_P28	C1
CGGA_P280	C3
CGGA_P283	C1
CGGA_P286	C2
CGGA_P29	C4
CGGA_P295	C1
CGGA_P298	C2
CGGA_P3	C2
CGGA_P30	C1
CGGA_P306	C2
CGGA_P308	C3
CGGA_P31	C3
CGGA_P310	C3
CGGA_P311	C3
CGGA_P314	C2
CGGA_P315	C3
CGGA_P316	C3
CGGA_P319	C1
CGGA_P326	C4
CGGA_P328	C3
CGGA_P335	C2
CGGA_P337	C1
CGGA_P338	C3
CGGA_P346	C1
CGGA_P356	C2
CGGA_P358	C3
CGGA_P364	C1
CGGA_P385	C3
CGGA_P388	C3
CGGA_P392	C2
CGGA_P399	C2
CGGA_P401	C1
CGGA_P411	C2
CGGA_P415	C1
CGGA_P416	C2
CGGA_P421	C2
CGGA_P422	C2
CGGA_P437	C2
CGGA_P438	C1
CGGA_P439	C3
CGGA_P5	C1
CGGA_P7	C1
CGGA_P83	C4
CGGA_P84	C4
CGGA_P86	C2
CGGA_P87	C3
CGGA_P89	C1
CGGA_P93	C4
CGGA_P98	C3
CGGA_P99	C4
TCGA-KT-A74X	C2
TCGA-76-4927	C1
TCGA-HT-8013	C3
TCGA-28-5215	C1
TCGA-WY-A858	C3
TCGA-06-2559	C1
TCGA-FG-A6J3	C1
TCGA-QH-A6CU	C3
TCGA-DU-6393	C2
TCGA-DU-6397	C3
TCGA-DB-A75O	C3
TCGA-DB-A64O	C3
TCGA-HT-A74H	C3
TCGA-06-0644	C1
TCGA-WY-A859	C2
TCGA-06-2567	C1
TCGA-06-0158	C1
TCGA-QH-A65S	C3
TCGA-06-5416	C1
TCGA-06-5408	C1
TCGA-QH-A6X3	C4
TCGA-DB-A64P	C4
TCGA-DB-A64S	C3
TCGA-DU-8161	C3
TCGA-DH-A66G	C3
TCGA-S9-A6U0	C1
TCGA-E1-A7YL	C1
TCGA-HT-A74J	C3
TCGA-EZ-7264	C2
TCGA-QH-A6X4	C2
TCGA-CS-5397	C3
TCGA-TQ-A7RM	C4
TCGA-12-5295	C1
TCGA-DU-7304	C4
TCGA-P5-A77W	C2
TCGA-HT-A619	C2
TCGA-S9-A6UA	C1
TCGA-FG-8187	C3
TCGA-IK-7675	C4
TCGA-HT-7858	C4
TCGA-S9-A6TW	C2
TCGA-FG-7634	C2
TCGA-DB-5278	C3
TCGA-06-0238	C1
TCGA-HW-7487	C2
TCGA-HT-7601	C3
TCGA-28-5213	C1
TCGA-E1-5302	C3
TCGA-DU-6396	C4
TCGA-R8-A6MK	C3
TCGA-FG-8185	C4
TCGA-DU-5847	C3
TCGA-28-2509	C1
TCGA-S9-A7R1	C2
TCGA-RY-A847	C4
TCGA-HT-7694	C3
TCGA-DB-A4XE	C3
TCGA-TM-A7C5	C2
TCGA-HT-7684	C3
TCGA-S9-A6UB	C2
TCGA-E1-A7YK	C3
TCGA-HT-8104	C1
TCGA-DU-A6S6	C4
TCGA-S9-A6WG	C4
TCGA-DU-7298	C4
TCGA-HT-A61B	C3
TCGA-RY-A843	C4
TCGA-26-5136	C1
TCGA-HT-7693	C4
TCGA-06-5414	C1
TCGA-06-0138	C1
TCGA-QH-A65Z	C2
TCGA-HT-7603	C2
TCGA-RY-A83Y	C2
TCGA-S9-A6TU	C4
TCGA-E1-A7Z6	C3
TCGA-DH-5141	C2
TCGA-HW-8319	C4
TCGA-CS-4941	C1
TCGA-28-1747	C3
TCGA-06-0156	C1
TCGA-TQ-A7RK	C4
TCGA-32-5222	C1
TCGA-DU-6404	C2
TCGA-S9-A7R7	C3
TCGA-28-5208	C1
TCGA-26-5133	C2
TCGA-S9-A6TX	C2
TCGA-HT-8018	C3
TCGA-06-2563	C1
TCGA-TQ-A7RG	C2
TCGA-DB-A4XA	C3
TCGA-TM-A84I	C2
TCGA-S9-A7IY	C3
TCGA-19-0957	C1
TCGA-DB-5275	C3
TCGA-DU-7011	C3
TCGA-06-2557	C1
TCGA-RY-A83Z	C2
TCGA-S9-A7IS	C2
TCGA-FG-A4MU	C1
TCGA-76-4932	C1
TCGA-CS-6667	C4
TCGA-R8-A6MO	C2
TCGA-FG-A4MT	C2
TCGA-06-5858	C2
TCGA-TM-A7CF	C4
TCGA-DH-A66D	C4
TCGA-28-2513	C1
TCGA-FG-6689	C3
TCGA-HT-7902	C3
TCGA-19-1787	C2
TCGA-DU-5870	C2
TCGA-DU-5874	C2
TCGA-DB-5270	C3
TCGA-E1-5311	C2
TCGA-DH-5140	C2
TCGA-16-1045	C1
TCGA-FG-7643	C3
TCGA-27-2519	C1
TCGA-32-2615	C1
TCGA-DU-7013	C1
TCGA-HT-8110	C3
TCGA-RY-A840	C2
TCGA-P5-A5F6	C3
TCGA-TQ-A7RV	C3
TCGA-DU-6542	C4
TCGA-19-1389	C1
TCGA-CS-6669	C3
TCGA-HT-7602	C3
TCGA-HT-7474	C4
TCGA-DH-A7UV	C4
TCGA-P5-A5EY	C3
TCGA-E1-A7YO	C2
TCGA-FG-6691	C4
TCGA-TQ-A8XE	C4
TCGA-HT-7882	C1
TCGA-28-5218	C1
TCGA-27-1837	C1
TCGA-06-5413	C1
TCGA-DU-7018	C2
TCGA-76-4928	C1
TCGA-FG-7638	C2
TCGA-DB-A64R	C2
TCGA-TQ-A7RF	C4
TCGA-DU-6407	C2
TCGA-27-1835	C1
TCGA-HT-7874	C4
TCGA-WY-A85A	C4
TCGA-15-1444	C3
TCGA-E1-5318	C2
TCGA-06-0747	C1
TCGA-P5-A5EW	C4
TCGA-VV-A829	C4
TCGA-28-1753	C1
TCGA-HT-7677	C4
TCGA-DB-5279	C4
TCGA-HT-8563	C1
TCGA-HT-7686	C4
TCGA-E1-5304	C4
TCGA-S9-A6WO	C4
TCGA-HT-7483	C4
TCGA-QH-A6XC	C3
TCGA-FG-A6J1	C2
TCGA-DB-A75P	C3
TCGA-VM-A8C8	C4
TCGA-S9-A6WM	C1
TCGA-WH-A86K	C4
TCGA-FG-8189	C4
TCGA-E1-A7YN	C3
TCGA-HT-A5RA	C2
TCGA-W9-A837	C2
TCGA-CS-6666	C4
TCGA-DU-A6S8	C2
TCGA-06-0749	C3
TCGA-QH-A6CW	C4
TCGA-DU-A5TU	C3
TCGA-DH-A7UR	C2
TCGA-19-5960	C2
TCGA-QH-A870	C4
TCGA-06-0125	C1
TCGA-E1-A7YV	C4
TCGA-DH-5144	C2
TCGA-TM-A7C3	C3
TCGA-S9-A7IX	C1
TCGA-HT-A61C	C1
TCGA-DH-A7UT	C3
TCGA-HT-7479	C3
TCGA-QH-A6CZ	C2
TCGA-S9-A7R2	C1
TCGA-QH-A65X	C2
TCGA-DU-8164	C2
TCGA-06-0745	C1
TCGA-HT-7681	C3
TCGA-DU-A7TC	C2
TCGA-HT-7481	C4
TCGA-QH-A65R	C2
TCGA-27-2528	C1
TCGA-S9-A7R4	C4
TCGA-DU-7299	C4
TCGA-06-2558	C1
TCGA-DU-7306	C3
TCGA-06-2561	C2
TCGA-FG-6692	C1
TCGA-QH-A6CS	C3
TCGA-RY-A845	C4
TCGA-DU-A5TT	C4
TCGA-27-1830	C1
TCGA-41-5651	C1
TCGA-TM-A84S	C3
TCGA-06-0211	C1
TCGA-TQ-A7RP	C3
TCGA-S9-A7IQ	C4
TCGA-16-0846	C1
TCGA-HW-7489	C4
TCGA-S9-A6WN	C4
TCGA-TQ-A7RO	C4
TCGA-HT-7695	C4
TCGA-DU-6410	C2
TCGA-28-5204	C1
TCGA-HT-A5RC	C1
TCGA-32-2616	C2
TCGA-DU-A5TP	C3
TCGA-DU-8158	C1
TCGA-P5-A72X	C3
TCGA-E1-A7YE	C3
TCGA-DB-A4XD	C4
TCGA-CS-5393	C4
TCGA-27-2523	C1
TCGA-HT-A618	C3
TCGA-28-5207	C3
TCGA-14-0787	C2
TCGA-TM-A84C	C1
TCGA-P5-A72W	C4
TCGA-S9-A7R8	C2
TCGA-12-3653	C1
TCGA-S9-A89V	C3
TCGA-02-2483	C2
TCGA-06-0171	C1
TCGA-DU-7292	C3
TCGA-P5-A730	C4
TCGA-06-0184	C1
TCGA-06-0178	C2
TCGA-S9-A6WI	C4
TCGA-41-3915	C1
TCGA-FG-5965	C3
TCGA-19-4065	C1
TCGA-HT-8564	C3
TCGA-DU-A5TW	C4
TCGA-06-1804	C3
TCGA-S9-A7QZ	C2
TCGA-HT-7480	C2
TCGA-DB-A4XG	C2
TCGA-CS-6668	C2
TCGA-VW-A8FI	C1
TCGA-HT-A5R7	C3
TCGA-TM-A7C4	C4
TCGA-12-0619	C1
TCGA-DH-A669	C2
TCGA-P5-A5F4	C4
TCGA-DU-A6S7	C4
TCGA-02-2485	C1
TCGA-S9-A7QY	C2
TCGA-02-0047	C1
TCGA-FG-A87N	C2
TCGA-FG-8191	C4
TCGA-E1-A7YI	C2
TCGA-HT-7856	C2
TCGA-27-2521	C2
TCGA-S9-A6TZ	C4
TCGA-DU-A7TA	C4
TCGA-06-0132	C1
TCGA-32-1970	C1
TCGA-06-0882	C1
TCGA-DU-5871	C4
TCGA-14-1402	C1
TCGA-E1-5303	C3
TCGA-32-1982	C1
TCGA-DU-A76L	C1
TCGA-DH-A66B	C3
TCGA-P5-A735	C4
TCGA-DU-6399	C4
TCGA-E1-A7YH	C3
TCGA-FG-8188	C4
TCGA-HW-7490	C4
TCGA-HT-7478	C4
TCGA-27-2524	C1
TCGA-32-1980	C3
TCGA-S9-A6U5	C2
TCGA-HT-7855	C4
TCGA-06-0646	C1
TCGA-S9-A6WH	C2
TCGA-S9-A6WL	C2
TCGA-27-1831	C1
TCGA-S9-A6WP	C2
TCGA-DU-A76O	C3
TCGA-DU-5872	C3
TCGA-32-2632	C1
TCGA-HT-A617	C3
TCGA-DB-5276	C4
TCGA-06-0210	C1
TCGA-HT-7879	C4
TCGA-TM-A84G	C2
TCGA-QH-A65V	C3
TCGA-DU-8166	C4
TCGA-06-0139	C1
TCGA-06-5411	C1
TCGA-S9-A6U2	C3
TCGA-12-3652	C1
TCGA-E1-A7Z4	C3
TCGA-DH-A66F	C3
TCGA-QH-A6CY	C4
TCGA-CS-5396	C4
TCGA-E1-A7YM	C3
TCGA-28-2514	C1
TCGA-DU-5852	C3
TCGA-FG-A4MY	C3
TCGA-32-4213	C1
TCGA-19-2619	C2
TCGA-12-1597	C1
TCGA-HT-7611	C4
TCGA-S9-A6WD	C2
TCGA-VV-A86M	C4
TCGA-HT-7468	C2
TCGA-DB-A4XF	C4
TCGA-HT-8108	C4
TCGA-FG-7637	C2
TCGA-14-0790	C3
TCGA-P5-A780	C4
TCGA-14-1034	C1
TCGA-DU-6401	C4
TCGA-HT-7605	C4
TCGA-CS-6188	C1
TCGA-DU-A7TI	C4
TCGA-DB-A4XC	C4
TCGA-FG-A4MX	C4
TCGA-HT-8105	C2
TCGA-06-0129	C2
TCGA-CS-4942	C3
TCGA-76-4931	C2
TCGA-TM-A84R	C4
TCGA-FG-A60L	C3
TCGA-DU-A7TG	C3
TCGA-HT-7880	C3
TCGA-TM-A84B	C3
TCGA-HT-7608	C3
TCGA-DU-6406	C1
TCGA-HT-7469	C3
TCGA-VM-A8CF	C3
TCGA-DB-A75M	C4
TCGA-S9-A6U9	C3
TCGA-DH-5143	C4
TCGA-FG-7641	C2
TCGA-E1-A7YQ	C2
TCGA-06-2565	C1
TCGA-06-2562	C1
TCGA-14-2554	C1
TCGA-DU-7301	C4
TCGA-S9-A7J0	C2
TCGA-HT-7610	C4
TCGA-DB-A4X9	C3
TCGA-P5-A737	C2
TCGA-HT-8558	C4
TCGA-06-0744	C1
TCGA-HT-A616	C3
TCGA-DU-6408	C4
TCGA-CS-6670	C3
TCGA-FG-5962	C2
TCGA-06-0645	C1
TCGA-DU-A7TB	C4
TCGA-S9-A6TV	C1
TCGA-DU-5855	C4
TCGA-06-5410	C1
TCGA-DU-A76K	C3
TCGA-14-0871	C2
TCGA-DU-7010	C2
TCGA-TM-A84F	C3
TCGA-FG-A70Z	C1
TCGA-FG-A87Q	C3
TCGA-FN-7833	C4
TCGA-E1-5319	C2
TCGA-DU-5853	C4
TCGA-19-2625	C1
TCGA-TM-A84T	C4
TCGA-06-0686	C1
TCGA-HW-8322	C4
TCGA-E1-A7YD	C1
TCGA-HT-7606	C2
TCGA-27-1832	C1
TCGA-CS-6186	C4
TCGA-06-5859	C1
TCGA-VM-A8C9	C1
TCGA-WY-A85C	C4
TCGA-DU-7006	C1
TCGA-06-0190	C1
TCGA-26-5132	C1
TCGA-27-1834	C1
TCGA-28-5209	C1
TCGA-S9-A6U1	C4
TCGA-TM-A84O	C3
TCGA-HT-7884	C4
TCGA-S9-A6WE	C2
TCGA-HT-7692	C2
TCGA-HT-7485	C4
TCGA-06-0168	C1
TCGA-DB-5274	C2
TCGA-26-1442	C4
TCGA-TQ-A7RQ	C2
TCGA-CS-4938	C3
TCGA-15-0742	C2
TCGA-RY-A83X	C2
TCGA-HT-A614	C3
TCGA-DU-7302	C2
TCGA-CS-6290	C3
TCGA-HT-7881	C3
TCGA-28-5216	C1
TCGA-HT-A74K	C1
TCGA-HW-7486	C4
TCGA-S9-A6U6	C4
TCGA-FG-A4MW	C1
TCGA-DU-6392	C2
TCGA-12-5299	C1
TCGA-19-2629	C4
TCGA-14-1825	C2
TCGA-TQ-A7RH	C4
TCGA-DU-6405	C1
TCGA-FG-5963	C1
TCGA-DB-A75L	C4
TCGA-DU-5849	C4
TCGA-DU-8165	C1
TCGA-DU-6403	C1
TCGA-E1-A7Z3	C3
TCGA-VM-A8CA	C3
TCGA-DB-A4XB	C3
TCGA-FG-8186	C3
TCGA-P5-A5EX	C3
TCGA-FG-A710	C2
TCGA-HT-8012	C2
TCGA-DB-5277	C4
TCGA-TM-A84L	C4
TCGA-HT-A74L	C4
TCGA-FG-A711	C4
TCGA-P5-A731	C3
TCGA-E1-5305	C4
TCGA-DU-6395	C4
TCGA-P5-A736	C3
TCGA-P5-A5F0	C2
TCGA-VM-A8CH	C4
TCGA-S9-A7J1	C2
TCGA-P5-A77X	C2
TCGA-06-0130	C1
TCGA-DU-6400	C2
TCGA-DU-7309	C4
TCGA-76-4929	C1
TCGA-06-5412	C1
TCGA-76-4926	C1
TCGA-HT-7620	C4
TCGA-12-0618	C1
TCGA-TQ-A7RW	C4
TCGA-HT-7475	C4
TCGA-DU-7008	C4
TCGA-HW-A5KJ	C2
TCGA-DU-7300	C2
TCGA-E1-5322	C4
TCGA-14-0789	C1
TCGA-TM-A84J	C2
TCGA-06-5417	C2
TCGA-E1-5307	C4
TCGA-QH-A6XA	C3
TCGA-P5-A72Z	C2
TCGA-QH-A6X9	C4
TCGA-DU-A7T6	C2
TCGA-TM-A84M	C2
TCGA-CS-4943	C2
TCGA-P5-A733	C4
TCGA-TQ-A7RI	C1
TCGA-14-0817	C1
TCGA-76-4925	C1
TCGA-HT-8019	C3
TCGA-DU-7009	C4
TCGA-06-0187	C1
TCGA-HT-7482	C3
TCGA-FG-A60J	C2
TCGA-26-5135	C1
TCGA-06-2564	C1
TCGA-06-5418	C1
TCGA-DB-A64V	C3
TCGA-DU-7290	C3
TCGA-FG-8181	C4
TCGA-06-0649	C1
TCGA-QH-A86X	C2
TCGA-DU-5854	C3
TCGA-HT-7607	C4
TCGA-HW-A5KK	C3
TCGA-DU-7019	C4
TCGA-DU-7007	C4
TCGA-DB-A75K	C2
TCGA-VM-A8CD	C3
TCGA-14-0736	C1
TCGA-HT-7604	C4
TCGA-DB-A64U	C4
TCGA-VM-A8CE	C3
TCGA-S9-A6WQ	C3
TCGA-FG-7636	C2
TCGA-FG-5964	C2
TCGA-06-0743	C1
TCGA-DB-A64Q	C2
TCGA-QH-A6CV	C3
TCGA-P5-A5F2	C4
TCGA-S9-A7QW	C4
TCGA-DU-A7T8	C4
TCGA-06-2570	C1
TCGA-06-0157	C1
TCGA-HT-7609	C4
TCGA-12-0821	C1
TCGA-DH-A7US	C3
TCGA-DU-7014	C4
TCGA-HT-7688	C4
TCGA-E1-A7YY	C3
TCGA-DU-A6S2	C2
TCGA-S9-A6TS	C4
TCGA-DB-5280	C4
TCGA-06-0174	C1
TCGA-E1-A7Z2	C3
TCGA-WY-A85B	C4
TCGA-DB-A64L	C4
TCGA-E1-A7YW	C4
TCGA-28-5220	C1
TCGA-DH-A7UU	C4
TCGA-P5-A5EZ	C4
TCGA-FG-6690	C4
TCGA-DU-7294	C2
TCGA-27-2526	C1
TCGA-DB-A4XH	C2
TCGA-QH-A6CX	C3
TCGA-S9-A7J3	C2
TCGA-DU-6394	C2
TCGA-06-0221	C4
TCGA-HT-8010	C3
TCGA-FG-A60K	C3
TCGA-WY-A85D	C3
TCGA-06-0878	C1
TCGA-HT-A61A	C3
TCGA-12-3650	C1
TCGA-E1-A7YJ	C3
TCGA-P5-A781	C3
TCGA-FG-A6IZ	C2
TCGA-TM-A84Q	C4
TCGA-08-0386	C1
TCGA-CS-4944	C3
TCGA-S9-A7IZ	C4
TCGA-QH-A6X5	C3
TCGA-32-2634	C1
TCGA-DU-7015	C4
TCGA-WY-A85E	C4
TCGA-02-0055	C1
TCGA-32-2638	C1
TCGA-FG-A70Y	C3
TCGA-DB-5273	C4
TCGA-DU-8168	C2
TCGA-HW-7491	C2
TCGA-DB-A64W	C2
TCGA-HW-8320	C4
TCGA-HW-A5KL	C4
TCGA-19-1390	C2
TCGA-DU-A6S3	C2
TCGA-FG-8182	C4
TCGA-14-1823	C1
TCGA-FG-A713	C3
TCGA-IK-8125	C2
TCGA-HW-8321	C4
TCGA-KT-A7W1	C1
TCGA-HW-7493	C3
TCGA-HT-8114	C4
TCGA-HT-8113	C4
TCGA-DU-8162	C3
TCGA-HT-7873	C4
TCGA-DU-A5TR	C3
TCGA-12-0616	C1
TCGA-S9-A6U8	C3
TCGA-HT-7854	C3
TCGA-HT-7476	C4
TCGA-06-0152	C1
TCGA-HT-8011	C2
TCGA-DU-A5TS	C4
TCGA-E1-A7YS	C2
TCGA-TQ-A7RN	C4
TCGA-TQ-A7RR	C4
TCGA-S9-A7J2	C2
TCGA-CS-5395	C3
TCGA-02-2486	C1
TCGA-19-2620	C1
TCGA-14-1829	C1
TCGA-HT-7689	C4
TCGA-FG-6688	C1
TCGA-HW-7495	C3
TCGA-R8-A6ML	C2
TCGA-DB-5281	C4
TCGA-VW-A7QS	C2
TCGA-HT-A4DV	C3
TCGA-TM-A84H	C4
TCGA-TM-A7CA	C4
TCGA-TQ-A7RJ	C4
TCGA-DH-5142	C4
TCGA-DB-A64X	C4
TCGA-DU-A76R	C2
TCGA-S9-A7QX	C4
TCGA-26-5134	C1
TCGA-HT-A615	C4
TCGA-41-2572	C1
TCGA-DU-7012	C1
TCGA-P5-A5F1	C3
TCGA-HT-7477	C4
TCGA-HT-8109	C4
TCGA-26-5139	C1
TCGA-06-0141	C1
TCGA-R8-A73M	C2
TCGA-HW-A5KM	C4
TCGA-S9-A7R3	C4
TCGA-TQ-A7RU	C2
TCGA-S9-A6TY	C4
TCGA-HT-7473	C3
TCGA-DU-8167	C3
TCGA-06-5856	C1
TCGA-S9-A89Z	C1
TCGA-HT-7470	C4
TCGA-DU-6402	C1
TCGA-QH-A6X8	C2
TCGA-DU-A5TY	C1
TCGA-DU-8163	C4
TCGA-DU-A7TD	C1
GSM405201	C4
GSM405202	C4
GSM405203	C4
GSM405204	C2
GSM405205	C2
GSM405206	C2
GSM405207	C4
GSM405208	C2
GSM405210	C2
GSM405211	C3
GSM405212	C2
GSM405213	C3
GSM405214	C1
GSM405215	C3
GSM405216	C3
GSM405217	C3
GSM405218	C1
GSM405219	C1
GSM405220	C1
GSM405221	C1
GSM405222	C4
GSM405223	C2
GSM405224	C1
GSM405225	C4
GSM405226	C1
GSM405227	C2
GSM405228	C4
GSM405229	C1
GSM405230	C1
GSM405231	C2
GSM405232	C2
GSM405233	C1
GSM405234	C2
GSM405235	C1
GSM405236	C1
GSM405237	C1
GSM405238	C3
GSM405239	C1
GSM405240	C1
GSM405241	C1
GSM405242	C2
GSM405243	C3
GSM405244	C4
GSM405245	C3
GSM405246	C4
GSM405247	C1
GSM405248	C3
GSM405250	C4
GSM405251	C4
GSM405252	C1
GSM405253	C2
GSM405254	C1
GSM405255	C3
GSM405256	C3
GSM405257	C2
GSM405258	C4
GSM405259	C1
GSM405260	C1
GSM405261	C1
GSM405262	C3
GSM405263	C1
GSM405264	C2
GSM405265	C3
GSM405266	C1
GSM405267	C2
GSM405268	C3
GSM405270	C1
GSM405271	C1
GSM405273	C3
GSM405274	C1
GSM405275	C2
GSM405276	C1
GSM405277	C3
GSM405278	C3
GSM405279	C1
GSM405280	C3
GSM405281	C4
GSM405282	C1
GSM405283	C2
GSM405284	C2
GSM405285	C2
GSM405286	C4
GSM405287	C2
GSM405288	C1
GSM405289	C2
GSM405290	C1
GSM405291	C4
GSM405292	C3
GSM405293	C1
GSM405294	C2
GSM405295	C3
GSM405296	C1
GSM405297	C3
GSM405298	C4
GSM405299	C2
GSM405300	C4
GSM405301	C1
GSM405302	C1
GSM405303	C3
GSM405304	C3
GSM405305	C1
GSM405306	C3
GSM405307	C3
GSM405309	C2
GSM405310	C2
GSM405311	C4
GSM405312	C1
GSM405313	C3
GSM405314	C1
GSM405315	C4
GSM405316	C2
GSM405317	C1
GSM405318	C2
GSM405319	C2
GSM405320	C3
GSM405321	C4
GSM405322	C1
GSM405323	C2
GSM405324	C3
GSM405325	C4
GSM405326	C2
GSM405327	C2
GSM405328	C2
GSM405329	C2
GSM405330	C4
GSM405331	C4
GSM405333	C4
GSM405334	C3
GSM405335	C2
GSM405337	C2
GSM405338	C2
GSM405341	C1
GSM405342	C3
GSM405344	C4
GSM405345	C3
GSM405346	C3
GSM405347	C1
GSM405349	C1
GSM405350	C4
GSM405351	C1
GSM405352	C3
GSM405353	C1
GSM405354	C3
GSM405355	C3
GSM405356	C4
GSM405361	C4
GSM405362	C1
GSM405363	C1
GSM405364	C3
GSM405365	C3
GSM405366	C2
GSM405367	C1
GSM405368	C1
GSM405369	C2
GSM405370	C4
GSM405371	C1
GSM405372	C4
GSM405373	C1
GSM405374	C1
GSM405376	C3
GSM405377	C4
GSM405380	C4
GSM405381	C4
GSM405382	C2
GSM405383	C2
GSM405386	C2
GSM405387	C4
GSM405388	C2
GSM405391	C2
GSM405392	C1
GSM405395	C2
GSM405397	C3
GSM405399	C2
GSM405400	C1
GSM405401	C4
GSM405402	C3
GSM405405	C1
GSM405406	C2
GSM405407	C1
GSM405408	C4
GSM405409	C2
GSM405410	C4
GSM405412	C3
GSM405413	C4
GSM405414	C4
GSM405415	C1
GSM405416	C1
GSM405418	C2
GSM405419	C4
GSM405420	C2
GSM405421	C3
GSM405422	C2
GSM405423	C3
GSM405424	C4
GSM405425	C3
GSM405427	C3
GSM405428	C1
GSM405429	C4
GSM405430	C1
GSM405431	C2
GSM405432	C1
GSM405433	C4
GSM405434	C1
GSM405435	C4
GSM405436	C3
GSM405437	C2
GSM405438	C1
GSM405439	C3
GSM405440	C1
GSM405441	C2
GSM405442	C1
GSM405443	C2
GSM405444	C4
GSM405445	C3
GSM405446	C1
GSM405447	C1
GSM405448	C1
GSM405449	C2
GSM405450	C3
GSM405451	C3
GSM405452	C1
GSM405453	C1
GSM405454	C1
GSM405455	C3
GSM405457	C1
GSM405458	C1
GSM405459	C3
GSM405460	C1
GSM405461	C3
GSM405462	C3
GSM405463	C1
GSM405464	C3
GSM405465	C1
GSM405466	C1
GSM405467	C4
GSM405468	C2
GSM405469	C4
GSM405470	C3
GSM405471	C1
GSM405472	C1
GSM405473	C3
GSM405474	C1
GSM405475	C3
GSM405476	C2
GSM405477	C1
GSM405478	C2
GSM405479	C1
GSM405481	C3
GSM405482	C4

## Sheet: Risk.TCGA
id	futime	fustat	TMEM45A	TMEM88	TMEM140	TMEM158	TMEM176A	TMEM43	riskScore	risk
TCGA-KT-A74X	1.2	0	3.81535	3.91802	3.56256	5.52241	5.12115	4.73727	5.56557	high
TCGA-76-4927	1.46575	1	4.57828	3.33522	5.0742	6.97568	6.45517	5.93649	7.39663	high
TCGA-HT-8013	5.29589	1	3.22511	3.42622	4.32137	3.8553	6.05578	5.82595	5.67567	high
TCGA-28-5215	0.917808	1	5.19098	2.69421	4.48438	6.2612	6.12461	6.12184	7.00599	high
TCGA-WY-A858	3.66301	0	3.21118	5.31602	4.80637	3.60341	6.03709	5.4765	5.55235	high
TCGA-06-2559	0.410959	1	6.7355	2.82605	4.195	7.98048	7.57264	6.0069	8.08347	high
TCGA-FG-A6J3	1.85479	0	5.15422	4.63466	4.93879	6.62101	5.78583	5.49463	6.94307	high
TCGA-QH-A6CU	1.23562	0	2.15589	3.97162	4.18876	4.41383	6.725	5.41906	5.70523	high
TCGA-DU-6393	4.34247	1	4.08074	3.84471	3.916	6.07918	2.12765	5.27884	5.19446	low
TCGA-DU-6397	3.83836	1	4.13131	4.08554	4.04408	5.04347	5.53026	5.07897	5.80098	high
TCGA-DB-A75O	2.56164	0	3.27965	3.79734	4.3732	5.04663	5.73359	5.18179	5.89973	high
TCGA-DB-A64O	2.12329	1	2.22741	3.4702	3.73132	5.09228	7.83323	5.22693	6.082	high
TCGA-HT-A74H	0.20274	0	2.25971	4.37632	4.08358	6.22917	6.81614	5.82418	6.31277	high
TCGA-06-0644	1.05205	1	6.38058	2.87714	4.98817	7.40148	6.54116	6.71472	7.96629	high
TCGA-WY-A859	3.32329	0	2.42957	3.59668	2.58064	5.15361	4.39804	4.68454	4.61853	low
TCGA-06-2567	0.364384	1	3.63608	3.32435	5.07505	5.18112	7.35499	5.41084	6.82866	high
TCGA-06-0158	0.90137	1	3.97871	3.0203	4.87966	7.59487	6.28913	5.94574	7.40789	high
TCGA-QH-A65S	0.210959	0	3.40603	3.61421	4.06512	3.84781	6.05074	5.16214	5.49349	low
TCGA-06-5416	0.558904	0	6.0947	3.95853	3.43445	6.18695	4.96774	5.31517	6.13416	high
TCGA-06-5408	0.978082	1	4.63436	2.16848	5.46978	7.31536	6.19319	5.81312	7.72477	high
TCGA-QH-A6X3	0.857534	0	2.92447	3.37701	3.90818	3.52375	3.33534	5.58593	4.56517	low
TCGA-DB-A64P	2.50959	0	3.13306	4.24547	3.63029	4.20188	4.87555	5.32309	5.00836	low
TCGA-DB-A64S	2.28767	0	3.25847	4.61744	3.85671	3.13571	6.18835	5.49538	5.11419	low
TCGA-DU-8161	1.97808	1	3.35	2.58202	5.25995	5.579	4.05277	5.45031	6.16604	high
TCGA-DH-A66G	1.43288	0	1.96376	3.03969	3.06527	4.93616	4.84436	6.04903	5.01972	low
TCGA-S9-A6U0	2.03288	1	4.658	4.2075	5.32904	5.53627	7.55713	6.03438	7.26322	high
TCGA-E1-A7YL	1.34795	1	5.57272	3.28802	4.3764	6.45555	7.98112	5.53929	7.46787	high
TCGA-HT-A74J	0.876712	0	2.62869	3.83031	4.07541	4.08704	5.76325	4.78917	5.30182	low
TCGA-EZ-7264	3.29041	0	2.89184	2.83339	3.80396	4.09032	3.12285	5.51605	4.69408	low
TCGA-QH-A6X4	1.21096	0	3.98498	3.94263	3.8774	6.29899	3.39377	4.94658	5.53417	low
TCGA-CS-5397	0.531507	1	3.02315	2.32436	4.67665	5.5892	4.60871	5.86898	6.09445	high
TCGA-TQ-A7RM	3.05753	0	4.55112	2.37558	5.12588	3.51318	2.08715	5.84371	5.14761	low
TCGA-12-5295	1.24384	1	5.2226	2.72007	3.9746	5.82464	6.69669	4.90694	6.65778	high
TCGA-DU-7304	1.94247	1	3.49089	4.83426	3.10734	4.43652	3.37231	5.28284	4.44108	low
TCGA-P5-A77W	1.6	0	4.10077	4.3274	4.04993	4.75457	3.01787	4.62758	4.93122	low
TCGA-HT-A619	1.78356	0	4.8129	3.32869	4.25069	6.57339	1.72297	4.88959	5.52146	low
TCGA-S9-A6UA	0.487671	1	4.1199	2.56426	4.87151	4.84837	6.17765	6.13113	6.55221	high
TCGA-FG-8187	1.67397	0	3.00117	4.35971	4.82464	3.0864	5.5017	5.17439	5.27016	low
TCGA-IK-7675	1.58356	1	4.11119	3.09637	4.37285	3.02254	3.79655	5.35465	4.92465	low
TCGA-HT-7858	4.21918	0	3.25982	3.02067	4.308	2.98158	4.53106	5.54441	4.97395	low
TCGA-S9-A6TW	3.42466	0	3.51997	5.12955	4.02809	5.21246	3.33747	5.133	5.04117	low
TCGA-FG-7634	1.27945	0	4.48679	2.56141	4.86144	4.6287	4.69398	5.52264	6.05538	high
TCGA-DB-5278	7.59452	0	3.23896	3.58392	3.55609	5.10903	5.76127	5.11682	5.5854	high
TCGA-06-0238	1.10959	1	5.09481	4.75538	4.49557	5.8052	6.60421	5.14214	6.64208	high
TCGA-HW-7487	3.7863	0	2.42606	3.65781	3.46471	5.13038	4.19631	4.6692	4.92582	low
TCGA-HT-7601	0.419178	0	3.35855	2.58112	4.8691	3.35639	5.83279	5.84371	5.79632	high
TCGA-28-5213	0.816438	0	5.57669	3.81829	5.56933	5.33294	7.79576	5.41152	7.48459	high
TCGA-E1-5302	4.17808	1	3.16401	3.08403	4.95991	4.6173	6.93368	5.8285	6.47144	high
TCGA-DU-6396	6.26301	1	4.30956	3.17868	4.64511	3.34811	5.30085	5.70134	5.62983	high
TCGA-R8-A6MK	7.40274	0	2.91504	2.89657	3.69472	4.90567	5.26376	5.24168	5.47315	low
TCGA-FG-8185	1.1863	0	2.88319	3.96408	3.16678	3.56817	3.40801	5.47932	4.20056	low
TCGA-DU-5847	1.50137	0	2.67942	2.772	4.30304	5.77647	5.81999	5.81312	6.2191	high
TCGA-28-2509	0.39726	0	5.68664	2.03715	4.55536	8.13599	4.69766	6.59425	7.47575	high
TCGA-S9-A7R1	14.1534	1	3.49851	3.51899	3.37875	4.64826	3.82044	5.0512	4.86356	low
TCGA-RY-A847	2.55616	0	2.97749	4.42386	3.44068	4.11217	3.73746	5.0045	4.50115	low
TCGA-HT-7694	0.575342	0	2.52424	3.57971	3.98383	5.0151	4.33658	4.44064	5.14632	low
TCGA-DB-A4XE	3.12055	0	2.83819	3.24494	3.91059	4.63453	5.88677	4.91776	5.55921	high
TCGA-TM-A7C5	4.10959	0	4.16925	3.62111	3.61516	6.6447	2.81262	4.95163	5.44185	low
TCGA-HT-7684	0.50411	0	3.15138	4.28198	3.58817	4.75676	6.5168	4.67014	5.54894	high
TCGA-S9-A6UB	10.3041	0	3.86498	3.56683	3.88451	5.84475	3.87875	5.39979	5.59272	high
TCGA-E1-A7YK	1.03562	1	2.94244	3.59989	5.6257	3.80495	6.54234	6.01637	6.30989	high
TCGA-HT-8104	1.01918	0	3.89575	3.87352	5.64099	5.56731	5.71675	5.78319	6.77874	high
TCGA-DU-A6S6	7.92603	0	3.33898	4.11013	3.96264	4.50435	3.48623	4.72546	4.84679	low
TCGA-S9-A6WG	7.12877	0	3.21902	4.97479	3.92109	3.4259	4.29406	5.75841	4.70382	low
TCGA-DU-7298	1.57808	1	4.34961	3.3564	4.8784	4.05261	3.87718	5.29376	5.51218	low
TCGA-HT-A61B	1.46027	0	4.8679	4.29703	3.11124	4.40126	5.25196	5.68059	5.28202	low
TCGA-RY-A843	0.172603	0	2.20601	3.4446	3.49135	4.84378	3.45914	4.81705	4.642	low
TCGA-26-5136	1.58082	1	3.67011	3.60252	4.27418	6.22518	6.30378	6.11569	6.60327	high
TCGA-HT-7693	1.46027	0	5.39652	3.30596	3.75657	3.64473	3.753	5.86727	5.10858	low
TCGA-06-5414	0.747945	0	4.19136	2.09029	5.5902	7.86832	6.23987	6.1177	7.94398	high
TCGA-06-0138	2.01918	1	5.18638	3.9415	4.12685	5.7232	8.16431	5.04708	6.97575	high
TCGA-QH-A65Z	1.16986	0	3.26713	3.96146	3.56356	5.93356	4.85775	5.01376	5.56722	high
TCGA-HT-7603	1.93151	0	2.4628	3.5595	2.30147	5.41825	4.05705	4.48811	4.47912	low
TCGA-RY-A83Y	0.454795	0	3.24267	4.81596	2.5047	6.54397	3.93489	4.77924	4.94024	low
TCGA-S9-A6TU	7.26027	0	3.1324	4.70995	4.27484	3.1092	3.95651	5.44824	4.63377	low
TCGA-E1-A7Z6	2.69589	1	1.4851	3.09053	3.76883	2.80914	5.40521	5.54221	4.62227	low
TCGA-DH-5141	2.65205	0	2.94829	5.00411	3.90642	6.35961	5.11384	5.2678	5.7942	high
TCGA-HW-8319	3.31233	1	2.90765	3.23318	3.40492	3.24985	5.00493	5.11203	4.67389	low
TCGA-CS-4941	0.641096	1	4.31331	2.97346	5.32129	5.22482	6.86848	5.7526	7.00527	high
TCGA-28-1747	0.210959	1	2.42403	2.95429	5.40723	6.6015	5.43937	5.51748	6.76619	high
TCGA-06-0156	0.487671	1	5.98232	3.01717	4.78277	6.05739	7.56093	5.74036	7.51453	high
TCGA-TQ-A7RK	3.67397	0	3.32623	3.96898	4.10235	3.74943	3.58517	6.2032	4.8705	low
TCGA-32-5222	1.60274	1	3.21322	2.75559	4.806	6.82574	4.54106	5.208	6.45123	high
TCGA-DU-6404	11.1452	1	2.84454	3.41341	3.79614	5.85306	3.17922	6.09066	5.29277	low
TCGA-S9-A7R7	8.21918	0	3.50436	2.25787	4.1265	4.40544	5.99464	7.17617	6.08801	high
TCGA-28-5208	1.49041	1	4.80676	2.94193	4.85678	6.47655	5.1609	5.70385	6.83242	high
TCGA-26-5133	1.23836	0	4.58564	3.47202	4.48438	7.41184	3.63228	5.87077	6.49036	high
TCGA-S9-A6TX	3.41096	0	3.73592	4.57329	4.25551	6.57257	4.24831	4.84609	5.9032	high
TCGA-HT-8018	3.15616	1	2.75164	3.97557	3.61311	5.51549	4.82524	4.99827	5.35096	low
TCGA-06-2563	2.55342	0	3.28268	3.04216	4.66307	6.47891	4.76197	5.86271	6.39432	high
TCGA-TQ-A7RG	1.6411	0	3.80526	3.16635	3.83406	6.03294	5.19253	5.29122	6.01486	high
TCGA-DB-A4XA	1.56986	0	3.12182	5.19756	4.02571	5.70555	6.0709	5.10128	5.87996	high
TCGA-TM-A84I	2.33973	0	4.76971	2.56887	3.57237	4.30718	3.34028	5.79946	5.10143	low
TCGA-S9-A7IY	1.9589	0	2.99193	3.88309	3.84908	5.00206	6.49362	5.34981	5.8322	high
TCGA-19-0957	1.82466	1	5.41306	2.73841	5.79638	5.07949	6.83292	5.75595	7.35948	high
TCGA-DB-5275	3.99452	0	3.15741	4.21422	3.04805	4.54706	5.59132	5.61893	5.11305	low
TCGA-DU-7011	8.76712	1	3.35031	3.95951	4.32171	3.19745	6.14221	5.15353	5.36554	low
TCGA-06-2557	0.090411	1	2.63514	2.77097	5.91321	7.22065	6.82261	4.97693	7.56094	high
TCGA-RY-A83Z	0.824658	0	5.17798	4.78248	2.70122	5.55377	5.26764	5.21562	5.43984	low
TCGA-S9-A7IS	0.660274	1	4.49251	3.79308	4.23711	6.42866	2.81181	5.39711	5.72527	high
TCGA-FG-A4MU	0.893151	0	4.69846	2.0804	5.2239	8.30667	6.38634	6.30475	8.08094	high
TCGA-76-4932	3.99452	1	4.81937	2.1061	4.78045	7.93279	6.51491	5.77488	7.7561	high
TCGA-CS-6667	4.02466	0	3.35276	5.48418	3.98555	2.19495	3.4807	5.57097	4.04392	low
TCGA-R8-A6MO	2.72055	0	3.27581	3.9871	4.64927	6.27279	4.10844	5.16032	5.95595	high
TCGA-FG-A4MT	3.18904	0	3.72846	3.8801	2.92526	4.7789	3.34589	5.02982	4.57962	low
TCGA-06-5858	0.512329	0	4.97418	2.9595	5.30421	7.51417	3.43591	5.715	6.92241	high
TCGA-TM-A7CF	5.44932	0	3.31536	3.62674	3.87775	3.61409	3.94122	5.07029	4.72687	low
TCGA-DH-A66D	2.31781	0	2.75106	3.80127	3.85186	2.81772	4.53135	5.63502	4.56753	low
TCGA-28-2513	0.608219	0	5.41852	2.82837	5.45669	6.4694	7.08028	6.12485	7.78006	high
TCGA-FG-6689	1.24384	0	2.54727	3.81926	3.88626	3.76764	5.17802	5.18363	4.98743	low
TCGA-HT-7902	2.61918	0	3.23284	3.76308	5.31612	3.43187	5.06135	5.27302	5.58794	high
TCGA-19-1787	1.05479	1	2.39347	2.6647	5.3435	6.92769	4.62392	5.59208	6.65709	high
TCGA-DU-5870	15.1945	0	3.95954	3.98314	3.64018	5.74053	4.44522	5.12504	5.54858	high
TCGA-DU-5874	1.26301	0	3.64471	4.3628	3.82247	4.62963	2.44725	5.39711	4.64631	low
TCGA-DB-5270	10.2274	0	2.74736	3.40044	3.92074	4.14042	4.8547	4.93225	5.08493	low
TCGA-E1-5311	11.189	1	4.08176	3.38708	3.57715	6.4456	3.46765	5.10541	5.56787	high
TCGA-DH-5140	1.66301	1	4.00635	3.13577	3.83306	5.74001	3.82909	5.70615	5.62729	high
TCGA-16-1045	2.41918	1	5.00797	2.32687	5.39238	6.21408	6.46881	5.71025	7.43405	high
TCGA-FG-7643	1.67397	0	2.7778	3.39009	4.41045	4.68145	4.85806	4.6488	5.44881	low
TCGA-27-2519	1.50685	1	4.72103	2.7377	4.56193	6.63333	6.99925	6.09759	7.31831	high
TCGA-32-2615	1.32877	1	4.73798	2.93	4.18635	7.9105	4.73852	6.10559	6.94349	high
TCGA-DU-7013	0.736986	1	3.67116	2.55597	5.48201	6.13519	5.41385	5.96794	6.9392	high
TCGA-HT-8110	1.14795	0	2.7083	2.31479	5.21057	5.00275	7.91826	4.94602	6.87878	high
TCGA-RY-A840	2.33973	0	4.04952	3.2972	2.95756	5.75381	2.5537	4.8186	4.78983	low
TCGA-P5-A5F6	0.106849	0	1.96067	7.5066	5.33956	3.14681	8.1997	4.17772	5.63184	high
TCGA-TQ-A7RV	5.11781	0	2.71911	3.2912	3.50171	3.91428	5.43663	5.34388	5.04563	low
TCGA-DU-6542	0.2	0	3.99933	3.1732	3.70195	3.43407	3.92816	5.69326	4.82349	low
TCGA-19-1389	0.386301	1	5.94913	2.30209	3.81699	6.59211	6.55801	6.34512	7.14331	high
TCGA-CS-6669	4.09315	0	1.91534	3.54461	2.91232	5.89509	4.1586	4.25025	4.81014	low
TCGA-HT-7602	2.48767	0	2.74558	4.28664	4.41772	3.02348	5.7777	4.88847	5.08171	low
TCGA-HT-7474	0.312329	0	2.54841	3.11416	4.34345	4.0769	4.4934	4.82273	5.1296	low
TCGA-DH-A7UV	1.55068	0	2.67926	4.34966	4.10773	2.59441	4.59884	5.13966	4.49316	low
TCGA-P5-A5EY	0.19726	0	2.741	3.65747	3.35459	4.84183	5.44667	4.69857	5.18286	low
TCGA-E1-A7YO	6.25205	1	3.64088	4.05663	3.38533	5.42361	3.84158	5.2043	5.1159	low
TCGA-FG-6691	3.44384	0	3.09971	3.29455	4.75034	2.93338	5.10283	5.36259	5.22815	low
TCGA-TQ-A8XE	2.6137	1	3.96231	3.64675	3.87503	3.75032	2.60176	5.1861	4.5217	low
TCGA-HT-7882	0.309589	1	5.51229	4.88318	4.9657	6.41574	6.94867	6.07177	7.30857	high
TCGA-28-5218	0.430137	1	4.82981	5.53125	4.89916	6.90236	9.06245	6.40561	7.88197	high
TCGA-27-1837	1.16986	1	4.41348	2.74983	5.573	6.92541	6.82409	5.60522	7.69032	high
TCGA-06-5413	0.734247	0	5.29624	3.5807	4.15226	5.86362	6.13502	5.41289	6.57415	high
TCGA-DU-7018	2.55616	1	4.52163	3.66959	4.27248	6.13767	4.08956	5.10484	5.9786	high
TCGA-76-4928	0.257534	1	5.15487	2.5703	3.96914	7.61753	5.16794	6.72215	7.05142	high
TCGA-FG-7638	1.87945	0	3.34791	3.72374	3.95782	5.71312	4.95236	4.78652	5.70055	high
TCGA-DB-A64R	2.61644	0	3.89508	3.25311	3.20325	5.32934	3.93067	5.21116	5.15856	low
TCGA-TQ-A7RF	1.78082	0	3.3589	2.95043	2.87918	4.46503	3.05812	6.00591	4.52788	low
TCGA-DU-6407	7.87671	1	4.40161	4.02316	4.4361	4.58926	4.83254	5.77738	5.76022	high
TCGA-27-1835	1.77534	1	3.51097	3.07413	4.25864	4.42215	9.44583	5.73524	6.84522	high
TCGA-HT-7874	3.09589	0	2.36455	4.2009	3.54074	4.38292	4.49552	4.51338	4.70603	low
TCGA-WY-A85A	3.61644	0	2.91823	3.76735	3.65572	2.31781	4.59362	4.90581	4.27891	low
TCGA-15-1444	4.21096	1	3.97803	3.68737	5.10968	4.06305	5.04337	5.60522	5.87631	high
TCGA-E1-5318	6.51781	1	4.14833	3.82254	4.27592	5.48935	1.86756	5.30623	5.09766	low
TCGA-06-0747	0.224658	1	2.02746	3.30865	4.85198	7.94637	5.01272	6.95509	6.92553	high
TCGA-P5-A5EW	0.558904	0	3.12908	3.29154	4.09692	2.19972	4.46935	5.26136	4.52205	low
TCGA-VV-A829	3.08767	0	4.5756	3.14842	3.79917	3.40979	3.16087	5.05824	4.66919	low
TCGA-28-1753	0.10137	0	4.22768	3.48022	5.08414	6.63167	5.56875	5.2043	6.88159	high
TCGA-HT-7677	1.35342	0	2.94277	4.19396	4.07984	3.52898	4.52986	5.21213	4.84244	low
TCGA-DB-5279	3.70959	0	2.82793	3.0823	3.9845	4.07806	2.45789	5.26976	4.51829	low
TCGA-HT-8563	2.35616	0	5.21397	1.97505	6.09129	2.8139	6.56593	6.76758	6.8248	high
TCGA-HT-7686	3.56164	0	3.99126	3.59891	4.28288	3.27197	5.41282	6.01823	5.42018	low
TCGA-E1-5304	3.4274	1	5.07897	2.62379	4.0998	3.1284	2.81912	5.38832	4.78859	low
TCGA-S9-A6WO	1.55068	0	3.25915	3.48849	4.12251	3.179	3.82012	5.70696	4.73429	low
TCGA-HT-7483	14.3973	0	3.89893	3.28985	4.07846	3.2197	3.48037	5.44678	4.73209	low
TCGA-QH-A6XC	1.39178	0	2.06192	3.41644	4.35119	6.62016	6.14604	4.93721	6.33601	high
TCGA-FG-A6J1	1.36986	0	3.97527	5.32958	2.66501	6.47655	5.67109	4.40412	5.48848	low
TCGA-DB-A75P	1.34795	0	2.62634	4.08259	4.03494	5.91128	5.37301	5.02633	5.7859	high
TCGA-VM-A8C8	3.8274	0	2.79797	3.30763	3.07745	3.13128	3.61089	5.02058	4.07293	low
TCGA-S9-A6WM	1.65479	0	3.57817	3.64931	5.33282	6.34652	7.24493	6.49382	7.38185	high
TCGA-WH-A86K	1.10959	0	3.03153	4.90847	3.80635	2.64348	4.25803	5.07144	4.27822	low
TCGA-FG-8189	1.87671	0	1.78645	2.84391	2.74312	5.30288	3.55861	4.2455	4.42658	low
TCGA-E1-A7YN	1.99178	1	2.85263	3.22403	7.08401	3.87786	7.60815	5.55695	7.22363	high
TCGA-HT-A5RA	2.27945	0	3.64991	2.03579	5.4251	6.05797	3.67887	5.67738	6.42786	high
TCGA-W9-A837	4.25479	0	3.50184	3.43792	3.06747	5.134	3.84579	4.92165	4.89248	low
TCGA-CS-6666	3.91233	0	3.94529	3.65322	5.09901	3.95116	4.83194	6.27125	5.85335	high
TCGA-DU-A6S8	1.85753	0	3.64055	3.55417	3.58096	4.93278	4.3169	5.17745	5.21684	low
TCGA-06-0749	0.224658	1	2.45807	4.09504	4.67189	5.2754	6.65979	5.00625	6.17009	high
TCGA-QH-A6CW	1.13425	0	3.22374	4.26711	3.17067	3.84569	3.218	5.29312	4.24521	low
TCGA-DU-A5TU	2.18082	0	3.40982	4.00403	3.42052	4.86406	5.37369	6.39965	5.47536	low
TCGA-DH-A7UR	4.52055	0	3.84135	5.54612	3.88907	3.81216	3.5391	5.18242	4.58624	low
TCGA-19-5960	1.24658	1	3.8329	2.39002	4.62677	5.76708	3.28278	6.15595	5.92929	high
TCGA-QH-A870	1.08219	0	2.47275	3.07325	3.49528	2.41695	4.58878	5.60901	4.32381	low
TCGA-06-0125	3.96712	1	4.96284	1.94335	5.19041	7.50257	5.4198	6.28695	7.58888	high
TCGA-E1-A7YV	2.70411	1	4.3584	3.28785	3.12876	3.58317	2.88	4.58691	4.25508	low
TCGA-DH-5144	2.04932	0	3.13124	3.6363	3.62958	4.22581	3.90423	5.45171	4.82749	low
TCGA-TM-A7C3	4.56438	1	3.26836	3.73197	3.59131	5.88406	6.30167	6.64488	6.17814	high
TCGA-S9-A7IX	2.24384	1	3.3861	3.45797	4.28362	6.47891	6.60551	5.2848	6.64422	high
TCGA-HT-A61C	1.47123	1	4.44855	3.51474	4.8313	5.40296	5.89233	5.11442	6.47543	high
TCGA-DH-A7UT	1.45479	1	3.56609	4.22181	4.11189	4.23713	4.768	5.36193	5.27649	low
TCGA-HT-7479	3.36164	0	3.45829	4.3338	5.01187	3.22544	5.83894	5.28805	5.58216	high
TCGA-QH-A6CZ	0.764384	0	3.47082	3.14532	3.41809	6.11973	2.55129	4.68704	5.01256	low
TCGA-S9-A7R2	0.865753	1	2.87472	3.28716	4.52613	6.52516	6.82624	5.87169	6.82678	high
TCGA-QH-A65X	1.32055	0	4.70732	4.91286	3.41465	5.58083	3.55478	4.52488	5.10914	low
TCGA-DU-8164	1.78356	0	3.92853	3.4712	3.52629	5.19461	2.48172	5.07954	4.82028	low
TCGA-06-0745	0.654795	1	5.22226	3.60448	4.5612	5.55331	7.64314	5.51822	7.05932	high
TCGA-HT-7681	3.72329	0	3.08927	4.00186	3.64533	5.28537	5.50962	4.98357	5.52843	low
TCGA-DU-A7TC	3.11507	0	3.42656	3.22135	2.65727	5.57853	3.56023	4.59617	4.75747	low
TCGA-HT-7481	7.99452	0	3.4897	4.1956	4.66345	3.25569	4.09053	5.03789	4.95124	low
TCGA-QH-A65R	1.26301	0	4.74961	4.72726	2.8409	4.97468	3.76239	5.26517	4.83253	low
TCGA-27-2528	1.31507	1	5.43382	3.75511	3.99144	6.49145	7.03644	5.88957	7.02371	high
TCGA-S9-A7R4	2.50411	0	2.58768	4.4347	4.3407	3.93014	3.30823	5.54514	4.70653	low
TCGA-DU-7299	3.66849	1	2.40844	3.54331	4.08188	3.08575	3.32519	5.18242	4.33961	low
TCGA-06-2558	1.0411	1	5.77508	3.76144	4.27906	5.45025	6.23738	5.70134	6.61414	high
TCGA-DU-7306	3.49863	0	3.52315	3.98155	5.22896	4.60775	4.34592	5.66003	5.81657	high
TCGA-06-2561	1.47123	1	3.72796	2.91763	5.02249	6.78141	3.47338	5.86808	6.38242	high
TCGA-FG-6692	1.53699	1	2.59288	3.29785	5.87374	8.02727	5.13781	5.76573	7.37981	high
TCGA-QH-A6CS	1.61096	0	2.85788	3.71717	4.55572	5.13977	5.48581	5.29376	5.89222	high
TCGA-RY-A845	1.63288	0	2.9332	2.99316	3.61757	3.86885	4.75257	4.97859	4.91552	low
TCGA-DU-A5TT	2.03562	0	3.08261	4.4434	4.14151	4.3276	4.31286	5.15723	5.06577	low
TCGA-27-1830	0.421918	1	5.965	3.42957	4.46809	6.67676	6.882	6.79756	7.47799	high
TCGA-41-5651	1.26027	1	5.68021	3.28716	4.22598	5.44895	6.0732	5.57321	6.56453	high
TCGA-TM-A84S	1.24384	0	3.4663	3.70923	3.55741	4.98113	6.3404	5.41568	5.76306	high
TCGA-06-0211	0.986301	1	4.96832	2.43032	5.26689	8.17285	6.87674	6.20739	8.18656	high
TCGA-TQ-A7RP	2.50411	0	2.41251	3.76211	4.85598	6.1129	7.69646	4.72445	6.8076	high
TCGA-S9-A7IQ	3.01096	0	2.49975	3.22369	3.0086	5.11049	4.27658	4.29178	4.75871	low
TCGA-16-0846	0.326027	1	3.84346	4.28466	4.89502	6.89258	6.83591	6.0097	7.18325	high
TCGA-HW-7489	3.45753	1	3.12511	3.4636	3.29434	4.4509	4.71746	4.78652	4.92081	low
TCGA-S9-A6WN	2.20548	0	3.60485	2.11732	4.86105	4.44217	4.54864	6.4786	5.96602	high
TCGA-TQ-A7RO	2.6	0	2.41276	3.33245	3.74433	5.11377	3.17291	5.13595	4.84577	low
TCGA-HT-7695	1.21096	0	3.16624	3.13238	3.82487	4.41561	3.73421	4.8466	4.91473	low
TCGA-DU-6410	0.663014	0	5.18935	3.04428	4.68468	4.55078	1.86328	5.56061	5.24484	low
TCGA-28-5204	1.24384	1	4.67152	3.21518	4.71817	5.84475	5.89405	4.9367	6.62212	high
TCGA-HT-A5RC	0.443836	1	3.95988	2.30523	4.66769	6.13829	4.53287	6.09657	6.43787	high
TCGA-32-2616	0.613699	1	4.99846	2.82297	4.90404	6.85046	4.3141	5.79597	6.79944	high
TCGA-DU-A5TP	2.7726	0	3.34487	4.36819	3.96845	5.68817	5.43663	6.37098	5.94988	high
TCGA-DU-8158	0.424658	1	4.42847	2.44809	4.79977	5.41123	6.14896	5.8905	6.73616	high
TCGA-P5-A72X	1.10411	0	2.42537	4.38556	4.5107	3.65277	4.98165	5.30557	5.09768	low
TCGA-E1-A7YE	2.4274	1	4.78296	3.0539	4.25272	4.25924	5.35571	5.89497	5.8951	high
TCGA-DB-A4XD	3.31507	0	3.92281	2.38067	3.98835	3.52025	3.91662	5.31976	4.99818	low
TCGA-CS-5393	3.34795	0	3.28639	4.12311	4.29168	3.56849	3.82973	5.24608	4.82246	low
TCGA-27-2523	1.33973	1	5.5358	2.23704	4.25723	7.53531	6.63022	5.599	7.51575	high
TCGA-HT-A618	1.40274	0	3.1417	3.87285	3.57788	3.40733	5.44322	5.63882	4.95558	low
TCGA-28-5207	0.939726	1	3.12611	5.34552	4.26827	5.16432	7.53984	5.76823	6.27262	high
TCGA-14-0787	0.186301	1	4.26711	2.38844	4.06719	8.19041	3.74452	6.08754	6.68807	high
TCGA-TM-A84C	1.34795	1	3.76516	2.98762	3.80293	6.37414	6.00131	6.59153	6.50426	high
TCGA-P5-A72W	0.868493	0	3.91846	3.63989	3.02339	4.34569	4.01871	5.43149	4.76731	low
TCGA-S9-A7R8	2.63288	1	4.01554	3.46919	4.58602	5.20729	3.40075	5.40874	5.58621	high
TCGA-12-3653	1.21096	1	4.42127	2.46012	6.56461	5.84162	5.36289	5.19687	7.33571	high
TCGA-S9-A89V	1.5589	0	3.76935	2.82819	3.76126	2.08821	7.34853	4.83275	5.23849	low
TCGA-02-2483	1.27671	0	4.58867	3.39774	3.8269	6.4089	4.93502	5.96884	6.25282	high
TCGA-06-0171	1.09315	1	5.03059	3.03517	6.05824	5.97206	7.71388	5.88861	7.9326	high
TCGA-DU-7292	0.663014	1	2.99564	3.13306	4.71179	6.01953	5.93607	5.17805	6.44693	high
TCGA-P5-A730	0.912329	0	4.27691	4.055	4.54416	3.93282	3.62381	6.09657	5.26873	low
TCGA-06-0184	5.82466	1	4.16605	3.50363	4.75506	7.69329	6.95024	5.7134	7.52216	high
TCGA-06-0178	7.34521	1	5.00506	4.2102	3.75523	5.24111	5.15901	5.38088	5.80903	high
TCGA-S9-A6WI	7.08219	0	2.41756	4.0061	3.40043	4.99134	4.14187	4.05725	4.72631	low
TCGA-41-3915	0.986301	1	6.26952	3.23419	5.22761	6.84631	6.78597	6.43837	7.8627	high
TCGA-FG-5965	3.06849	1	3.23967	3.34133	3.84055	4.79318	4.93973	5.26583	5.41928	low
TCGA-19-4065	0.586301	0	6.46198	2.35295	4.74566	6.87027	6.17383	6.72215	7.65364	high
TCGA-HT-8564	1.30959	0	2.99725	2.39609	4.50685	5.11124	4.33324	5.04654	5.67707	high
TCGA-DU-A5TW	2.08219	0	3.55246	3.30899	4.27248	4.2756	2.84128	5.52556	4.94064	low
TCGA-06-1804	1.13425	1	3.4039	2.84426	5.49239	5.09694	4.63036	5.85922	6.29422	high
TCGA-S9-A7QZ	2.26301	0	3.21118	4.45719	3.08857	6.62453	3.66068	5.15113	5.21871	low
TCGA-HT-7480	6.26575	0	3.64573	3.41948	3.98346	4.93891	3.17638	5.49099	5.12971	low
TCGA-DB-A4XG	6.07945	0	4.49522	3.09397	3.38155	5.66146	2.92591	5.47505	5.2171	low
TCGA-CS-6668	4.16164	0	4.34788	3.38574	4.06441	6.69478	3.0402	5.96043	5.88822	high
TCGA-VW-A8FI	0.671233	1	2.40544	4.00119	4.00131	7.4223	6.77029	5.18426	6.65014	high
TCGA-HT-A5R7	1.68493	0	2.69066	3.71783	3.62304	4.64605	4.84104	4.65772	5.04646	low
TCGA-TM-A7C4	4.0274	0	2.55704	3.32469	3.12434	4.72224	4.43249	4.97065	4.80145	low
TCGA-12-0619	2.90959	1	5.25056	2.55487	5.25628	6.80026	8.03282	6.37457	8.09698	high
TCGA-DH-A669	2.51781	1	4.5923	3.63598	3.59231	4.97876	3.92172	4.78285	5.23152	low
TCGA-P5-A5F4	0.632877	0	3.16368	4.09926	3.43057	5.04101	4.02868	4.80811	4.92833	low
TCGA-DU-A6S7	1.74795	0	3.14238	3.84568	3.98768	2.79117	3.48736	4.75411	4.28554	low
TCGA-02-2485	1.28767	0	1.77599	3.06149	3.71158	7.64064	6.27212	6.07973	6.56133	high
TCGA-S9-A7QY	2.36438	0	3.42462	4.40118	4.14118	4.9944	4.91823	5.10424	5.50969	low
TCGA-02-0047	1.2274	1	4.8006	2.40732	4.49632	5.61913	6.71202	5.74845	6.87976	high
TCGA-FG-A87N	1.55342	0	5.00665	3.18762	3.60431	6.06381	3.58249	5.83487	5.74572	high
TCGA-FG-8191	2.71781	0	2.86196	4.35032	4.25309	3.85979	4.24741	4.96755	4.89028	low
TCGA-E1-A7YI	0.30411	1	4.52131	2.64927	3.96572	8.33731	3.52599	5.63737	6.59485	high
TCGA-HT-7856	3.25753	0	2.50118	4.39874	4.07813	5.1058	4.29375	4.52059	5.12476	low
TCGA-27-2521	1.39726	1	5.31933	2.99981	3.97426	5.77354	4.96443	5.99252	6.279	high
TCGA-S9-A6TZ	3.06849	0	3.47522	3.32669	4.06134	2.57535	4.1583	5.47579	4.62571	low
TCGA-DU-A7TA	7.0274	0	4.06233	4.3244	3.62792	3.14201	3.54467	6.13323	4.53049	low
TCGA-06-0132	2.11233	1	4.39775	2.91344	5.62894	5.2458	7.90597	4.84187	7.34241	high
TCGA-32-1970	1.28219	1	3.79726	3.22538	5.30033	6.29422	6.18883	5.46863	7.0191	high
TCGA-06-0882	1.73151	1	3.33984	3.57044	4.75034	6.78141	5.08441	5.74845	6.56181	high
TCGA-DU-5871	1.57808	0	2.87441	2.68962	3.88662	4.03522	4.77441	5.64511	5.19359	low
TCGA-14-1402	2.67123	1	6.26304	2.26586	4.4134	6.03989	5.56586	5.75509	6.92822	high
TCGA-E1-5303	5.62192	1	3.77955	3.90939	4.61745	3.72839	5.18808	5.60217	5.53662	low
TCGA-32-1982	0.389041	1	5.05657	4.14592	5.33814	6.17286	7.07684	6.10771	7.42856	high
TCGA-DU-A76L	2.23014	1	5.59971	3.12027	4.98027	6.25717	5.4554	5.96794	7.03828	high
TCGA-DH-A66B	3.50411	0	3.74069	3.20147	3.12557	3.80226	5.40313	6.67805	5.17572	low
TCGA-P5-A735	0.8	0	3.26629	3.43305	3.78149	3.84752	2.85109	5.07203	4.47545	low
TCGA-DU-6399	5.47945	1	3.8621	4.01075	4.49998	4.06364	3.73521	5.3445	5.17028	low
TCGA-E1-A7YH	7.76712	1	2.75044	3.47486	4.42087	5.35368	4.53287	5.63658	5.69134	high
TCGA-FG-8188	1.24658	0	3.66367	4.08355	4.28184	2.75244	3.72324	5.28677	4.58897	low
TCGA-HW-7490	3.8	0	2.75797	3.8452	4.31782	3.68245	3.42447	5.61661	4.74506	low
TCGA-HT-7478	0.531507	0	3.01256	3.71919	3.81489	2.85159	5.12432	6.12082	4.83612	low
TCGA-27-2524	0.632877	1	5.9664	2.3844	3.96881	8.04883	6.61825	5.75677	7.63478	high
TCGA-32-1980	0.0986301	1	3.67779	3.13167	4.97071	5.43559	6.55981	5.55695	6.69418	high
TCGA-S9-A6U5	2.71781	0	3.08244	3.83588	3.85772	5.64853	4.96134	5.21181	5.63294	high
TCGA-HT-7855	1.60274	0	3.13406	3.88799	3.69851	3.07748	3.48849	5.76823	4.37158	low
TCGA-06-0646	0.479452	1	4.63472	2.92046	5.34751	5.81241	8.04083	5.29376	7.53992	high
TCGA-S9-A6WH	3.2137	0	3.3167	3.88377	3.69988	5.45459	2.91169	5.05994	4.95208	low
TCGA-S9-A6WL	2.59178	0	3.32213	3.39878	3.65779	5.30718	3.67872	5.26262	5.17209	low
TCGA-27-1831	1.38356	1	4.30203	3.44997	4.84766	6.68222	6.62198	5.39303	7.125	high
TCGA-S9-A6WP	1.55342	0	3.57332	4.35361	4.40371	5.87833	5.06105	5.04487	5.97892	high
TCGA-DU-A76O	1.43014	0	1.99287	4.10027	3.65221	4.31311	4.98541	4.86318	4.85563	low
TCGA-DU-5872	1.45753	0	4.00635	3.43858	5.00638	3.66945	5.9309	5.72468	5.99035	high
TCGA-32-2632	0.736986	1	4.01554	3.61748	5.43753	6.56574	6.39572	5.92914	7.27524	high
TCGA-HT-A617	1.34521	0	2.81572	3.4279	4.00305	5.96097	5.02808	5.40191	5.83872	high
TCGA-DB-5276	6.07671	0	2.83979	3.2959	4.95658	3.29225	4.73791	5.45239	5.30287	low
TCGA-06-0210	0.616438	1	5.71473	2.64891	5.64807	6.93122	7.356	6.18649	8.16756	high
TCGA-HT-7879	0.306849	0	3.01476	3.42252	3.89384	3.1787	4.82739	5.42043	4.84567	low
TCGA-TM-A84G	3.3863	0	2.68837	3.55984	3.31793	6.13211	2.62459	5.1787	4.87813	low
TCGA-QH-A65V	1.05205	0	2.55964	3.33416	4.6062	5.29272	6.1566	4.93721	6.09781	high
TCGA-DU-8166	1.4137	0	3.49851	3.04842	4.06854	2.98952	4.24062	5.01089	4.76744	low
TCGA-06-0139	0.991781	1	6.04474	3.93632	5.62459	6.27891	7.88728	5.51037	7.92603	high
TCGA-06-5411	0.69589	1	4.37636	3.91835	4.35936	6.00062	5.64115	4.74394	6.30439	high
TCGA-S9-A6U2	2.48767	0	2.86823	3.60512	3.76472	4.48229	5.56839	5.19127	5.3578	low
TCGA-12-3652	2.90959	1	6.27113	1.99351	4.94244	7.19173	5.7364	5.53858	7.59026	high
TCGA-E1-A7Z4	12.0877	1	2.19643	3.68076	3.1558	2.96884	5.71083	5.17805	4.50996	low
TCGA-DH-A66F	1.43288	0	2.25998	3.69301	3.72448	4.78301	5.12854	5.3944	5.23297	low
TCGA-QH-A6CY	1.11781	0	2.4193	3.33278	3.5796	4.853	3.69658	4.88251	4.80343	low
TCGA-CS-5396	4.46849	0	4.37221	2.82856	4.34345	4.36873	3.89522	5.11498	5.43093	low
TCGA-E1-A7YM	1.77534	1	2.55156	3.61355	5.2431	3.85292	5.64448	5.10786	5.73998	high
TCGA-28-2514	0.438356	0	5.15719	3.13442	4.83286	6.53739	7.45475	5.54814	7.49395	high
TCGA-DU-5852	0.561644	1	3.31126	3.29034	4.77695	4.3321	6.88962	5.7526	6.27965	high
TCGA-FG-A4MY	1.97534	0	3.443	3.70082	4.19117	4.71241	4.72478	6.02973	5.57039	high
TCGA-32-4213	1.65479	0	6.33803	3.40207	5.55804	7.16633	6.63341	5.64741	7.96907	high
TCGA-19-2619	0.805479	0	4.30168	2.4165	4.85755	7.92993	3.00842	5.16456	6.6311	high
TCGA-12-1597	1.84932	1	5.8761	3.05115	5.16323	5.80118	5.38325	5.23909	6.91194	high
TCGA-HT-7611	4.8	0	2.62339	3.49109	4.27837	3.35546	3.92298	5.88048	4.80257	low
TCGA-S9-A6WD	6.27123	0	4.22979	3.71483	3.89621	5.09872	5.08629	5.17745	5.70071	high
TCGA-VV-A86M	1.33425	0	4.3386	3.4844	3.37629	4.13985	3.48753	5.80719	4.83487	low
TCGA-HT-7468	0.556164	0	4.17099	2.88937	3.98416	5.7967	3.9419	5.36939	5.75551	high
TCGA-DB-A4XF	2.79726	0	2.95807	3.63763	3.41186	3.95951	3.79526	6.13216	4.66701	low
TCGA-HT-8108	0.208219	0	3.60586	3.54127	4.46348	2.22503	3.60635	4.93889	4.46512	low
TCGA-FG-7637	3.33973	0	3.46242	3.7073	4.03964	5.21362	4.47736	5.48223	5.54179	high
TCGA-14-0790	1.14795	1	2.64187	2.91379	5.11143	6.21347	6.55981	5.80626	6.89341	high
TCGA-P5-A780	0.19726	0	3.78477	3.60996	4.70644	3.63205	4.46673	5.54075	5.3691	low
TCGA-14-1034	1.32877	1	6.50359	1.90694	4.33966	7.15949	5.01869	6.49	7.28387	high
TCGA-DU-6401	7.28767	1	3.69137	5.33658	4.35337	2.61213	4.26957	5.65924	4.64049	low
TCGA-HT-7605	0.380822	0	2.97589	3.80392	3.8666	3.92415	4.93752	4.96783	5.01239	low
TCGA-CS-6188	2.23014	1	4.1536	2.9439	5.28564	7.23975	4.69736	6.06382	7.07662	high
TCGA-DU-A7TI	3.2411	1	2.60564	4.58101	3.70125	4.61821	4.14562	4.89339	4.80227	low
TCGA-DB-A4XC	3.89315	0	1.86835	3.39378	3.53425	3.36233	3.93294	5.28084	4.30142	low
TCGA-FG-A4MX	1.5589	0	2.49062	5.56426	2.21472	3.55063	3.23864	6.07973	3.57702	low
TCGA-HT-8105	0.520548	0	3.38233	4.1627	3.15082	4.32371	3.30142	5.3472	4.46275	low
TCGA-06-0129	2.80548	1	4.30713	2.46189	4.57683	4.4896	4.14408	5.57321	5.72193	high
TCGA-CS-4942	3.65753	1	3.69804	2.70622	5.08803	3.97169	6.86321	5.15414	6.34073	high
TCGA-76-4931	0.764384	1	4.33577	2.45119	4.46202	7.29694	3.81526	5.4765	6.51174	high
TCGA-TM-A84R	1.55068	0	2.22203	3.68076	3.13516	4.92767	3.59913	4.39056	4.48289	low
TCGA-FG-A60L	1.79452	0	3.88322	4.79178	3.68097	4.73462	6.17047	4.68407	5.55613	high
TCGA-DU-A7TG	3.70137	1	2.0593	3.5033	3.27902	4.87658	5.04337	4.54721	4.93549	low
TCGA-HT-7880	0.443836	0	2.19231	4.28531	4.10877	4.60524	5.27651	4.53153	5.20354	low
TCGA-TM-A84B	2.07671	1	3.98046	3.14194	4.89748	4.08852	8.04463	5.02172	6.60887	high
TCGA-HT-7608	1.83836	0	2.56537	4.20986	3.96504	4.84938	6.00479	5.25752	5.58004	high
TCGA-DU-6406	1.40274	1	3.56918	2.52658	5.74046	8.06404	5.07021	5.88403	7.57417	high
TCGA-HT-7469	0.961644	1	1.39454	3.53436	4.71708	6.33145	5.07052	4.81963	5.96299	high
TCGA-VM-A8CF	1.66849	0	2.18516	4.54715	4.11359	5.20764	6.14896	5.50753	5.73364	high
TCGA-DB-A75M	1.49041	0	2.78963	4.19758	3.69643	2.42535	3.46243	5.17196	3.98555	low
TCGA-S9-A6U9	7.99452	0	2.34188	4.01435	4.28956	4.83664	5.46952	5.32716	5.55918	high
TCGA-DH-5143	3.83836	0	2.93413	3.35206	3.73751	4.28627	4.6586	5.17498	5.06589	low
TCGA-FG-7641	1.71781	0	2.85293	3.05728	3.67133	5.08937	3.94284	4.97343	5.10143	low
TCGA-E1-A7YQ	4.32329	1	3.8098	3.4775	4.32801	5.56386	4.04841	5.59288	5.7593	high
TCGA-06-2565	1.3863	1	4.26063	3.26059	4.3498	6.19797	5.5673	6.00785	6.54545	high
TCGA-06-2562	1.04658	1	5.1458	2.99524	4.28812	8.46942	6.45517	6.35201	7.73656	high
TCGA-14-2554	1.45753	1	5.06274	3.00152	4.47537	6.93009	6.68602	6.19709	7.33481	high
TCGA-DU-7301	2.1589	1	3.20519	2.71445	5.09375	4.05743	4.72146	5.62748	5.75494	high
TCGA-S9-A7J0	1.66849	0	4.59065	3.86244	3.86932	4.93075	3.02435	5.33377	5.12852	low
TCGA-HT-7610	4.67397	0	2.82572	2.73944	3.90054	3.89332	2.8702	4.8033	4.51462	low
TCGA-DB-A4X9	3.86849	0	1.60478	2.87024	3.75657	3.74882	6.06624	4.57629	5.04065	low
TCGA-P5-A737	1.01918	0	4.21177	4.59403	3.75824	5.25922	3.30323	5.11203	5.10069	low
TCGA-HT-8558	1.14521	0	2.30994	3.28546	3.73196	4.78646	3.84706	4.33269	4.80961	low
TCGA-06-0744	3.90685	1	4.16817	4.69907	4.12685	7.21334	6.49421	5.84456	6.85732	high
TCGA-HT-A616	0.150685	0	2.42335	3.30628	2.52594	5.08021	4.45414	4.28213	4.56781	low
TCGA-DU-6408	9.50685	1	3.96426	3.58946	3.44749	3.7342	4.27689	5.42869	4.82933	low
TCGA-CS-6670	3.90685	0	3.2888	3.92999	3.80874	6.18242	5.47375	5.06513	5.93803	high
TCGA-FG-5962	3.98082	0	2.48086	3.32669	3.38291	4.81774	4.25133	4.72192	4.85192	low
TCGA-06-0645	0.479452	1	5.2891	4.09307	5.29985	7.58261	7.58816	5.66003	8.01382	high
TCGA-DU-A7TB	4.29315	0	4.49886	3.66339	2.63577	3.16926	4.84467	4.38921	4.40723	low
TCGA-S9-A6TV	1.56438	0	4.49722	2.47392	4.43898	6.60806	5.24188	6.87812	6.85608	high
TCGA-DU-5855	0.567123	0	3.26015	3.77524	4.05927	4.04494	4.73697	5.86635	5.23708	low
TCGA-06-5410	0.29589	1	4.76624	3.55615	5.7358	6.56744	7.65833	5.72139	7.85857	high
TCGA-DU-A76K	0.950685	1	1.8644	3.46292	4.2116	6.79633	6.81972	5.03731	6.49438	high
TCGA-14-0871	2.41096	1	5.75584	3.69499	3.99208	4.35122	4.08512	6.01823	5.57343	high
TCGA-DU-7010	1.24932	1	4.77002	3.4583	4.38456	5.12422	3.49785	5.41839	5.62694	high
TCGA-TM-A84F	4.92055	0	3.24909	4.38656	4.35084	5.15361	5.71521	5.15907	5.85098	high
TCGA-FG-A70Z	0.89863	0	3.80073	4.0865	4.17157	5.52794	7.63769	5.02805	6.53625	high
TCGA-FG-A87Q	0.476712	0	2.09479	3.54295	6.53066	5.06003	7.31076	5.62969	7.14677	high
TCGA-FN-7833	2.29315	0	3.09294	3.45926	4.91176	2.49847	5.38325	5.44058	5.22059	low
TCGA-E1-5319	7.96438	1	3.72744	4.03106	5.14196	4.78833	4.27017	5.28217	5.80258	high
TCGA-DU-5853	1.11507	0	2.82479	3.63535	3.91876	3.08854	4.2772	5.28929	4.60518	low
TCGA-19-2625	0.339726	1	4.62291	2.96533	3.99615	6.55154	5.60204	5.04487	6.49826	high
TCGA-TM-A84T	1.98356	0	3.56156	3.92606	4.11975	2.97392	4.15058	5.30104	4.7121	low
TCGA-06-0686	1.18356	1	5.87054	4.46063	4.16015	6.76117	6.3334	5.1109	6.89866	high
TCGA-HW-8322	2.07671	0	3.90867	3.68409	4.39876	3.03954	3.8049	5.65603	4.88393	low
TCGA-E1-A7YD	1.19178	1	3.72676	3.42555	4.11293	6.22063	8.63999	4.88903	7.05855	high
TCGA-HT-7606	1.4411	0	4.86594	3.41849	3.72962	4.71839	1.93357	4.42013	4.6816	low
TCGA-27-1832	0.821918	1	4.90009	2.49702	5.26315	6.36611	6.4058	6.20843	7.43509	high
TCGA-CS-6186	1.47397	1	3.27897	3.01717	4.3105	4.55449	3.11091	5.31334	5.08401	low
TCGA-06-5859	0.380822	0	4.15396	3.7908	6.01331	5.06497	7.8301	5.16335	7.33149	high
TCGA-VM-A8C9	3.6	0	3.95918	4.88396	4.18635	6.44331	7.24189	5.44538	6.73063	high
TCGA-WY-A85C	3.90685	0	3.40948	3.42489	3.0566	4.55111	3.77424	6.18858	4.81017	low
TCGA-DU-7006	0.956164	1	4.32681	2.28228	5.74333	5.7232	4.51703	6.24515	6.8381	high
TCGA-06-0190	0.868493	1	7.19032	2.93863	4.84328	7.4561	6.84471	6.53508	8.11319	high
TCGA-26-5132	0.783562	0	5.94263	3.7343	4.22212	7.08885	4.45994	5.85217	6.69471	high
TCGA-27-1834	3.37808	1	4.12711	3.14194	5.51144	6.57426	7.05508	6.47228	7.62441	high
TCGA-28-5209	1.21096	0	5.60304	2.02204	4.93793	8.03337	5.30085	5.90919	7.67828	high
TCGA-S9-A6U1	2.15068	0	3.39299	3.75301	4.14053	3.37527	4.03933	5.02348	4.78123	low
TCGA-TM-A84O	2.76986	1	4.11785	3.69529	3.29539	4.59972	5.33746	5.00392	5.3086	low
TCGA-HT-7884	0.939726	0	1.94348	3.73758	4.18478	3.38532	3.72581	5.28084	4.50762	low
TCGA-S9-A6WE	11.2685	0	4.36464	3.29523	3.70159	5.4515	4.41294	4.99716	5.59446	high
TCGA-HT-7692	0.246575	0	4.04459	3.97523	2.90066	4.35979	2.96591	5.40874	4.41246	low
TCGA-HT-7485	0.334247	0	2.33848	2.95533	4.28745	2.16082	4.60947	5.06053	4.50911	low
TCGA-06-0168	1.63836	1	4.5616	2.64329	4.09284	7.08624	6.55319	5.465	7.05331	high
TCGA-DB-5274	6.27123	0	5.48504	5.2886	3.39743	7.99492	4.54802	4.63989	6.28339	high
TCGA-26-1442	2.61096	0	2.87069	3.71886	3.60602	3.89031	4.03025	5.68534	4.7159	low
TCGA-TQ-A7RQ	2.17808	0	3.50922	3.58683	3.36087	7.57006	3.09535	5.02633	5.62124	high
TCGA-CS-4938	9.79178	0	2.86167	3.50918	3.97053	4.05649	5.1356	5.599	5.24243	low
TCGA-15-0742	1.14795	1	5.00363	3.55287	3.38672	8.29102	3.83252	5.59746	6.3961	high
TCGA-RY-A83X	2.5726	0	3.69768	3.55916	4.03694	5.51763	4.67051	5.20369	5.71687	high
TCGA-HT-A614	0.224658	0	2.54553	3.99889	3.66694	3.54815	6.20255	5.18363	5.08319	low
TCGA-DU-7302	5.02466	0	3.99052	2.483	3.84504	5.45879	3.47128	5.11859	5.43648	low
TCGA-CS-6290	3.11507	1	2.77442	3.19791	4.38811	3.16732	5.84508	5.49538	5.32672	low
TCGA-HT-7881	2.95616	0	2.35043	3.39378	4.10373	5.12353	5.14199	4.73574	5.48129	low
TCGA-28-5216	1.13699	0	6.65782	2.68676	4.41265	7.13377	5.63243	6.24084	7.38987	high
TCGA-HT-A74K	1.27945	0	4.99251	4.60311	4.56377	7.33614	5.92744	4.59666	6.9292	high
TCGA-HW-7486	4.71507	0	3.92459	3.95425	5.29038	3.61045	4.74586	5.11498	5.62602	high
TCGA-S9-A6U6	2.92877	0	2.69155	2.90995	3.17685	4.62808	3.64748	4.91613	4.63597	low
TCGA-FG-A4MW	1.53151	1	3.60706	3.85164	5.40223	6.80935	5.82247	5.14122	6.99715	high
TCGA-DU-6392	17.5973	0	4.68884	3.27874	4.6015	5.01264	4.23576	5.02001	5.8442	high
TCGA-12-5299	0.268493	1	5.23859	2.11964	4.59039	7.98048	5.29087	6.10559	7.46101	high
TCGA-19-2629	2.01918	1	4.72638	3.68409	4.56672	4.36188	4.59605	6.16651	5.81136	high
TCGA-14-1825	0.635616	1	5.97683	3.18423	3.94781	5.94447	4.70409	5.98118	6.34182	high
TCGA-TQ-A7RH	1.33151	0	2.93669	3.51212	4.04272	3.68214	4.45228	5.11442	4.91523	low
TCGA-DU-6405	1.65753	1	3.83887	2.77266	4.9466	6.7544	5.5006	5.98497	6.94681	high
TCGA-FG-5963	2.12329	1	3.62085	4.40253	5.08626	6.22917	5.42805	5.81491	6.58394	high
TCGA-DB-A75L	0.936986	0	3.78441	3.99075	3.32033	3.22037	3.4872	5.23073	4.29043	low
TCGA-DU-5849	1.2137	0	3.27147	3.78502	4.55682	3.96224	4.4917	5.2043	5.27784	low
TCGA-DU-8165	1.59452	0	3.3692	1.76489	4.68505	6.31406	5.01716	6.18649	6.60621	high
TCGA-DU-6403	0.969863	1	4.33098	3.66339	5.65475	6.52516	5.75574	4.6364	7.07312	high
TCGA-E1-A7Z3	6.12329	1	3.02958	4.2149	3.89215	5.03299	4.90222	4.99602	5.35212	low
TCGA-VM-A8CA	1.12603	0	2.01323	5.42745	3.18872	5.58701	5.80449	5.24236	5.21556	low
TCGA-DB-A4XB	2.51781	0	3.63781	2.4512	3.92041	5.375	4.75077	5.44894	5.77702	high
TCGA-FG-8186	1.33425	0	2.7687	3.60024	4.64024	3.88476	5.33746	5.55406	5.49783	low
TCGA-P5-A5EX	0.665753	0	3.77777	3.61061	4.57899	3.99555	5.75294	6.82057	5.94032	high
TCGA-FG-A710	3.05479	0	3.65623	3.8683	3.72416	5.60679	3.52497	4.89824	5.22119	low
TCGA-HT-8012	0.783562	0	3.65094	4.8411	3.70751	6.72014	4.3287	5.25618	5.74563	high
TCGA-DB-5277	4.23836	1	4.45468	4.30041	4.22495	3.82667	3.5109	6.14235	5.07455	low
TCGA-TM-A84L	3.40274	1	2.44558	4.6925	4.04958	3.08771	4.31133	5.34981	4.50326	low
TCGA-HT-A74L	0.920548	0	4.16572	3.25926	4.18393	4.14959	3.35442	5.51108	5.10778	low
TCGA-FG-A711	4.05753	1	3.10398	3.31469	3.2982	3.91042	3.85093	4.91291	4.53087	low
TCGA-P5-A731	0.750685	0	3.82903	3.78825	4.07471	5.22299	7.01067	5.59598	6.32383	high
TCGA-E1-5305	6.66575	1	4.25095	3.58978	4.32034	2.80947	3.91615	5.42043	4.84333	low
TCGA-DU-6395	4.08493	1	3.35611	3.58488	4.0699	3.32171	4.84711	5.16892	4.98433	low
TCGA-P5-A736	0.630137	0	1.91126	4.32706	4.4898	5.09264	7.25477	5.53276	6.1418	high
TCGA-P5-A5F0	0.786301	0	2.6744	3.67452	3.5768	5.9423	2.71902	4.92165	4.90713	low
TCGA-VM-A8CH	1.95616	0	3.90386	3.77293	3.9982	3.75702	4.32503	5.49239	5.06474	low
TCGA-S9-A7J1	0.682192	0	3.05308	3.40576	3.99381	5.83141	3.21962	5.15414	5.30602	low
TCGA-P5-A77X	0.287671	0	3.42462	3.56317	3.28081	4.98277	3.43557	4.93393	4.79609	low
TCGA-06-0130	1.07945	1	7.03937	2.69872	5.04413	6.04401	6.31338	6.26251	7.55034	high
TCGA-DU-6400	0.10137	1	2.68152	3.65582	3.43829	6.07083	3.52994	5.20001	5.15002	low
TCGA-DU-7309	0.230137	0	3.03806	3.85262	3.98383	4.31577	4.2821	4.89879	5.0097	low
TCGA-76-4929	0.30411	1	5.24668	3.88862	4.95202	4.9569	6.43366	6.13422	6.74252	high
TCGA-06-5412	0.378082	1	5.54544	4.31328	5.18226	6.98866	7.40022	6.01158	7.77503	high
TCGA-76-4926	0.378082	1	3.5965	2.6412	5.30521	6.434	4.58846	6.29595	6.75303	high
TCGA-HT-7620	1.18904	0	3.443	4.11468	4.72822	2.89267	3.29619	5.11916	4.64968	low
TCGA-12-0618	1.08219	1	5.49878	3.86992	3.90124	6.25313	7.15894	5.8046	6.92804	high
TCGA-TQ-A7RW	2.24932	1	3.66438	2.93018	3.93619	3.63081	3.92459	5.02686	4.87921	low
TCGA-HT-7475	1.45205	0	3.88465	3.22336	4.14258	4.22823	3.53649	5.20556	5.08704	low
TCGA-DU-7008	13.0192	0	3.00707	3.14498	4.24711	4.2092	3.30403	4.95825	4.89407	low
TCGA-HW-A5KJ	2.63562	1	3.44227	4.32916	4.03425	4.69045	3.4654	5.35593	5.00277	low
TCGA-DU-7300	5.16712	1	3.84029	3.4041	3.70548	4.87724	4.79006	4.86686	5.39434	low
TCGA-E1-5322	10.8986	1	4.55216	3.222	3.85431	3.21494	4.13066	4.89715	4.8643	low
TCGA-14-0789	0.936986	1	6.2848	2.06407	6.36306	7.31387	6.28913	6.72359	8.5283	high
TCGA-TM-A84J	2.0137	0	4.62558	2.83096	3.56793	7.69787	2.86151	5.1457	5.96808	high
TCGA-06-5417	0.424658	0	5.83355	1.55826	3.36291	4.64043	3.99382	5.53929	5.55535	high
TCGA-E1-5307	4.8274	1	2.79026	3.0515	3.95847	4.16504	3.12615	5.15907	4.70398	low
TCGA-QH-A6XA	1.37534	0	2.99345	3.53663	3.82553	3.6636	5.3059	5.16892	5.0643	low
TCGA-P5-A72Z	0.969863	0	5.49878	3.33697	3.99347	4.08345	1.86019	5.30748	4.78247	low
TCGA-QH-A6X9	0.158904	0	2.60796	3.22605	3.80771	2.91543	3.28345	5.21882	4.22465	low
TCGA-DU-A7T6	1.49863	1	5.23149	3.0203	3.77806	4.47256	3.96062	5.12563	5.3653	low
TCGA-TM-A84M	2.06575	0	4.71637	3.49988	3.5999	4.511	2.16801	5.33581	4.69652	low
TCGA-CS-4943	3.03014	1	3.42639	3.0005	4.49303	4.50826	4.25257	5.41013	5.49921	low
TCGA-P5-A733	1.13425	0	2.2072	4.56216	3.43162	3.3595	3.85692	5.10785	4.14868	low
TCGA-TQ-A7RI	0.169863	0	3.35166	2.52799	4.55934	6.27961	4.99393	5.44538	6.36334	high
TCGA-14-0817	0.449315	1	4.81193	3.92029	5.53498	7.37803	6.44149	5.60522	7.66283	high
TCGA-76-4925	0.4	1	5.14384	1.59277	4.12993	5.99049	7.6323	5.53929	7.21775	high
TCGA-HT-8019	2.75068	0	1.72463	4.12834	2.67361	5.23926	4.53316	4.28744	4.50363	low
TCGA-DU-7009	12.863	1	4.66295	3.87518	4.638	4.22611	3.14277	5.43284	5.27877	low
TCGA-06-0187	2.26849	1	5.55861	2.92493	5.1172	7.30143	6.5972	5.91641	7.76697	high
TCGA-HT-7482	8.91233	0	3.65094	3.2162	4.26006	3.90487	5.17993	5.86271	5.5221	low
TCGA-FG-A60J	1.23014	0	3.59758	3.38238	3.70918	6.28105	4.56656	5.44824	5.8328	high
TCGA-26-5135	0.739726	1	4.88516	3.88472	5.02675	7.86324	6.81196	5.30172	7.68835	high
TCGA-06-2564	0.49589	0	2.76198	2.4935	5.55224	7.77685	4.47008	5.94386	7.10837	high
TCGA-06-5418	0.227397	1	5.75992	2.46577	5.18362	7.64718	7.87402	6.23225	8.38163	high
TCGA-DB-A64V	2.43562	0	2.08366	4.7963	4.729	4.79823	5.39505	5.09891	5.56214	high
TCGA-DU-7290	0.863014	1	2.12524	2.50294	3.63537	6.95955	5.74121	6.55769	6.32915	high
TCGA-FG-8181	2.36164	0	2.02212	3.70829	2.30806	5.3417	3.76527	4.25955	4.25983	low
TCGA-06-0649	0.175342	1	5.2305	3.60867	5.6042	5.56164	7.60398	6.43837	7.60901	high
TCGA-QH-A86X	0.923288	0	3.19133	3.38775	3.15687	6.43475	4.60522	5.06399	5.54371	high
TCGA-DU-5854	0.70411	0	3.13678	3.46061	5.88685	4.96331	5.85495	5.72783	6.63136	high
TCGA-HT-7607	0.263014	1	2.1816	3.58392	3.73096	4.20355	4.37072	4.71219	4.75147	low
TCGA-HW-A5KK	1.06301	1	2.71789	3.6116	4.89056	5.8365	5.16379	5.31396	6.16947	high
TCGA-DU-7019	2.19178	0	3.10496	4.02082	4.07163	3.56507	3.75813	5.48006	4.71541	low
TCGA-DU-7007	5.24658	1	5.31407	1.7376	3.98972	2.99161	4.46132	7.55843	5.53785	high
TCGA-DB-A75K	1.00822	0	3.07392	4.81262	4.39341	7.42058	2.89657	5.14723	5.77273	high
TCGA-VM-A8CD	0.657534	1	2.49919	3.47818	4.43898	7.44181	4.64506	5.90377	6.41508	high
TCGA-14-0736	1.26027	1	5.81395	3.11381	5.83018	6.20178	7.59202	5.12381	7.90935	high
TCGA-HT-7604	10.2055	0	3.69206	2.71836	4.05028	3.4546	2.72058	5.57848	4.63017	low
TCGA-DB-A64U	2.31781	0	4.12508	3.8663	4.32383	3.84004	5.09871	5.19375	5.4369	low
TCGA-VM-A8CE	3.26301	0	3.35957	4.38282	4.46202	4.81741	5.48722	5.21053	5.74883	high
TCGA-S9-A6WQ	1.1726	0	3.30188	3.76633	4.58638	4.12945	4.91119	5.26849	5.47642	low
TCGA-FG-7636	1.49041	0	3.49814	3.7706	3.08963	4.93991	3.3577	5.24297	4.70543	low
TCGA-FG-5964	4.35068	0	3.00117	4.35032	3.73232	5.59513	4.88627	4.83275	5.42806	low
TCGA-06-0743	2.2	1	3.77236	4.15542	4.67685	6.22452	8.39957	5.77154	7.27121	high
TCGA-DB-A64Q	0.49863	0	4.00529	2.86852	3.46333	5.2696	3.78039	5.06799	5.25071	low
TCGA-QH-A6CV	1.21096	0	2.79422	3.46953	5.00168	5.45283	5.49955	5.52264	6.23424	high
TCGA-P5-A5F2	0.663014	0	2.72153	3.37753	3.23557	4.05803	4.01809	5.27492	4.57175	low
TCGA-S9-A7QW	1.25479	0	3.09875	3.4596	3.44443	3.65277	3.97021	4.98754	4.53339	low
TCGA-DU-A7T8	11.5863	1	2.95308	3.58038	3.81732	5.06143	4.05971	5.37203	5.19597	low
TCGA-06-2570	2.62466	0	5.44514	3.68376	4.08908	5.6305	5.24604	5.85308	6.29075	high
TCGA-06-0157	0.265753	1	4.33476	3.66833	4.31293	6.27684	7.58039	5.69663	7.04294	high
TCGA-HT-7609	3.83288	0	3.1207	3.37632	3.70512	3.82489	3.38579	5.90473	4.66286	low
TCGA-12-0821	0.884932	1	4.90778	3.39343	4.99256	5.86521	8.03282	5.87789	7.46807	high
TCGA-DH-A7US	1.93425	0	2.87697	4.26612	4.31014	4.06364	4.9567	5.19375	5.21621	low
TCGA-DU-7014	9.78356	1	3.95642	4.2075	3.99926	3.73088	3.63918	6.07584	4.89988	low
TCGA-HT-7688	2.6411	0	3.22167	2.95915	3.34832	3.97049	3.40239	4.71324	4.48216	low
TCGA-E1-A7YY	12.1781	1	1.92896	3.32869	2.58432	5.82204	4.2864	4.30493	4.71169	low
TCGA-DU-A6S2	2.12877	0	2.49048	4.28162	3.46194	5.50685	3.97774	4.45348	4.90944	low
TCGA-S9-A6TS	5.18082	1	3.33914	4.29931	3.17264	3.9161	4.12506	4.92835	4.49194	low
TCGA-DB-5280	3.04658	0	2.8861	3.98941	3.99615	2.24238	4.13814	5.32779	4.29579	low
TCGA-06-0174	0.268493	1	5.72714	3.05869	4.21687	7.47452	5.76562	5.49463	7.17322	high
TCGA-E1-A7Z2	1.09041	1	2.7629	3.70955	3.95918	4.10185	4.8615	4.83867	5.04946	low
TCGA-WY-A85B	3.81644	0	3.67462	3.73229	3.98014	3.89184	3.80877	5.3445	4.90821	low
TCGA-DB-A64L	2.01644	0	2.98418	3.06878	2.99776	4.63826	4.25618	5.23715	4.80033	low
TCGA-E1-A7YW	3.06849	1	2.85011	2.90185	3.38601	2.89755	3.61509	5.48801	4.23544	low
TCGA-28-5220	1.06301	1	4.62423	2.54992	5.36603	6.13705	7.60124	5.35258	7.57911	high
TCGA-DH-A7UU	1.14247	0	4.65606	4.15117	3.90435	2.57727	3.3897	5.37407	4.4455	low
TCGA-P5-A5EZ	0.191781	0	4.40673	4.19889	4.72013	3.63144	5.01652	5.71105	5.58823	high
TCGA-FG-6690	3.54521	0	2.38785	2.92635	3.92524	2.75972	4.47934	5.25246	4.55138	low
TCGA-DU-7294	7.86027	0	4.22947	2.92707	4.37073	5.96535	4.14529	5.22319	6.02207	high
TCGA-27-2526	0.238356	1	4.83566	3.24255	4.31219	5.58614	5.98232	5.34652	6.45915	high
TCGA-DB-A4XH	2.63562	0	4.71753	4.93953	3.77671	3.75429	4.88307	5.16032	5.09617	low
TCGA-QH-A6CX	1.01918	1	3.31468	2.42298	5.09901	5.78706	5.55012	5.37203	6.58022	high
TCGA-S9-A7J3	1.72329	0	2.87349	3.55155	4.36927	5.39803	4.12787	5.0889	5.51993	low
TCGA-DU-6394	1.86849	1	3.82988	3.74385	3.92421	5.44436	1.87308	6.30814	5.00724	low
TCGA-06-0221	1.65205	1	3.26695	3.2032	4.40334	4.4314	4.45168	4.85036	5.37567	low
TCGA-HT-8010	0.136986	0	1.60557	4.3835	3.53043	4.49021	6.11603	4.80918	5.07299	low
TCGA-FG-A60K	1.48493	0	3.13711	2.29099	3.4548	4.47928	5.62446	5.30685	5.43591	low
TCGA-WY-A85D	3.14247	0	2.71164	3.8663	3.17987	2.92626	6.62514	5.55769	4.86938	low
TCGA-06-0878	0.59726	0	4.57862	1.61	5.09725	5.9319	6.34855	5.25948	7.13053	high
TCGA-HT-A61A	0.531507	0	2.31659	3.49871	2.84602	6.44867	4.59303	4.54625	5.19261	low
TCGA-12-3650	0.912329	1	4.8587	3.63297	4.15021	8.05186	5.32229	5.21751	6.97676	high
TCGA-E1-A7YJ	1.62192	1	3.57332	3.09018	5.30521	4.84905	6.25309	4.96899	6.47506	high
TCGA-P5-A781	0.367123	0	3.49576	3.79734	3.97374	5.36255	6.16573	5.08602	5.97724	high
TCGA-FG-A6IZ	1.25205	0	4.94461	4.86568	2.62477	6.08036	4.2547	4.48394	5.16901	low
TCGA-TM-A84Q	2.11507	0	4.227	3.64511	3.76061	3.49841	5.04337	6.26688	5.23366	low
TCGA-08-0386	1.50137	1	4.69813	3.3574	4.55646	6.44944	6.94557	5.35866	7.08331	high
TCGA-CS-4944	5.00822	0	3.34758	4.5063	3.66997	5.37744	5.72926	5.59518	5.69278	high
TCGA-S9-A7IZ	1.66575	0	2.6272	2.71973	3.74736	4.38689	4.37649	5.35465	5.06254	low
TCGA-QH-A6X5	1.36164	0	3.17055	3.77878	4.73051	4.82918	6.27212	4.84403	6.07266	high
TCGA-32-2634	1.89863	0	5.41791	2.97967	3.99448	7.07857	5.72543	5.74845	6.92164	high
TCGA-DU-7015	7.56438	0	3.40532	3.095	4.04612	3.12205	5.1584	5.80804	5.12886	low
TCGA-WY-A85E	1.73425	0	3.25982	4.15934	2.74348	4.29223	4.92166	5.36804	4.70609	low
TCGA-02-0055	0.208219	1	7.01323	3.41376	3.98555	7.4032	6.72076	6.40795	7.59876	high
TCGA-32-2638	2.09863	1	4.2253	2.26341	5.5902	7.74112	5.97434	6.08075	7.81155	high
TCGA-FG-A70Y	2.37808	0	3.1786	3.59013	4.3473	3.67493	5.07997	5.23909	5.26336	low
TCGA-DB-5273	6.83014	0	3.55364	3.7876	3.8842	2.37334	5.25004	5.31007	4.72805	low
TCGA-DU-8168	1.18082	0	4.01978	4.12766	3.75405	5.12138	2.20433	5.43566	4.8057	low
TCGA-HW-7491	5.69315	0	2.82122	2.99279	4.4469	5.73324	2.07925	5.24734	5.16948	low
TCGA-DB-A64W	1.2	1	4.66099	3.26592	3.25768	5.67505	3.11676	4.87659	5.15962	low
TCGA-HW-8320	3.33425	0	3.30692	3.67318	4.08527	3.19494	3.98455	5.92735	4.7836	low
TCGA-HW-A5KL	2.40548	0	3.22714	4.3395	3.75388	2.9927	4.57419	5.37476	4.58752	low
TCGA-19-1390	2.11507	1	5.73566	3.72148	4.97491	6.93573	3.61251	5.17259	6.6196	high
TCGA-DU-A6S3	1.79726	0	4.00708	4.68517	3.36048	5.83242	3.08826	4.59957	4.95722	low
TCGA-FG-8182	1.13973	0	2.98195	3.92702	4.95991	2.88739	4.59303	5.15667	5.05182	low
TCGA-14-1823	1.48767	1	5.27476	1.95698	4.31084	6.28173	6.6163	5.63737	7.10777	high
TCGA-FG-A713	1.70411	0	2.00413	3.64185	3.71873	5.17544	5.07403	4.37766	5.18832	low
TCGA-IK-8125	3.56438	0	2.89402	3.94605	3.6138	5.86936	4.83015	5.00055	5.49762	low
TCGA-HW-8321	3.54521	0	2.84703	3.68899	4.05513	3.35733	3.47453	5.80119	4.59096	low
TCGA-KT-A7W1	1.2	0	2.46183	2.84254	5.573	7.90193	5.37886	5.66719	7.28969	high
TCGA-HW-7493	5.7726	0	2.772	2.47702	3.83438	3.76584	5.11636	5.38767	5.15034	low
TCGA-HT-8114	2.84932	0	3.0238	3.36767	4.41772	3.78451	4.52466	6.35557	5.30714	low
TCGA-HT-8113	2.46575	0	2.09479	3.29883	3.38049	4.51995	4.05244	4.39283	4.5964	low
TCGA-DU-8162	1.21644	1	1.99328	2.70693	3.71296	5.39965	4.05858	4.53251	5.09569	low
TCGA-HT-7873	1.96712	0	3.55919	2.7377	4.04272	3.16764	2.32164	5.69249	4.41079	low
TCGA-DU-A5TR	2.48767	0	2.47776	3.84178	3.85257	4.67076	6.79294	5.91466	5.79137	high
TCGA-12-0616	1.2274	1	5.53982	3.24634	3.46399	6.9379	6.36412	5.49239	6.78494	high
TCGA-S9-A6U8	8.1863	1	2.45147	3.39774	4.20472	3.63264	4.81473	5.41152	5.03442	low
TCGA-HT-7854	3.29041	0	2.27535	3.98545	3.94065	4.01908	5.80449	5.50826	5.24276	low
TCGA-HT-7476	0.545205	0	3.28844	4.2188	3.30441	4.48837	3.46799	4.91454	4.55652	low
TCGA-06-0152	1.0274	1	4.14137	2.50115	4.86666	7.62388	6.06307	5.66239	7.3978	high
TCGA-HT-8011	1.35342	0	4.69182	3.27115	5.36365	4.68612	4.37497	5.33179	6.13914	high
TCGA-DU-A5TS	2.6411	0	3.34222	4.65363	3.9047	4.03815	4.51135	4.90042	4.91312	low
TCGA-E1-A7YS	1.27671	1	4.87514	2.74369	3.92177	4.8227	1.57782	5.84881	4.94275	low
TCGA-TQ-A7RN	2.81096	0	4.1206	3.79502	3.85872	2.61721	4.66925	5.24927	4.72496	low
TCGA-TQ-A7RR	2.15616	0	3.09775	3.14706	4.05683	3.19653	4.57116	5.65924	4.9221	low
TCGA-S9-A7J2	0.169863	0	3.6534	3.07169	3.77055	6.02417	4.24186	5.248	5.70234	high
TCGA-CS-5395	1.75068	1	2.53851	3.04634	5.11187	4.75043	6.93927	5.10847	6.39678	high
TCGA-02-2486	1.69315	1	5.91698	1.98449	5.75148	5.596	7.58039	5.76333	7.88231	high
TCGA-19-2620	0.405479	1	4.15739	3.37167	4.89218	6.85046	5.48372	6.07878	6.95209	high
TCGA-14-1829	0.59726	0	6.58433	4.06473	5.05529	5.42321	7.20618	5.48295	7.28228	high
TCGA-HT-7689	1.24658	0	3.6191	2.76782	4.48085	3.62838	4.32352	5.65763	5.30637	low
TCGA-FG-6688	1.56438	0	4.04358	2.64192	5.03351	5.59513	6.59349	5.83614	6.92915	high
TCGA-HW-7495	2.95342	0	2.90042	3.50102	4.8853	4.67614	5.11445	4.9775	5.76923	high
TCGA-R8-A6ML	7.83562	0	4.03445	3.69466	3.69643	6.07684	3.20023	5.21946	5.39587	low
TCGA-DB-5281	6.52329	0	2.44904	3.0147	4.36609	4.24219	3.56967	5.77154	5.04638	low
TCGA-VW-A7QS	1.93425	0	5.37111	3.62412	3.64691	4.1938	2.62858	5.64352	4.87052	low
TCGA-HT-A4DV	2.16986	0	3.1281	3.90031	4.84006	4.71272	4.63036	4.49343	5.56726	high
TCGA-TM-A84H	2.53699	0	2.62928	3.72245	3.46877	3.25681	3.31327	5.97357	4.24202	low
TCGA-TM-A7CA	2.89863	0	3.10299	3.83357	4.13507	3.87425	3.57951	5.42043	4.80872	low
TCGA-TQ-A7RJ	3.36712	0	2.89056	3.23855	3.76263	3.97613	4.40287	5.24927	4.9164	low
TCGA-DH-5142	5.32329	0	4.62259	3.27603	3.7549	3.08033	5.74353	6.11874	5.37198	low
TCGA-DB-A64X	1.54247	0	2.9518	4.24686	2.65911	4.14101	4.52801	5.29839	4.44225	low
TCGA-DU-A76R	1.77534	1	2.72335	3.79702	3.80569	5.09553	3.37199	5.27105	4.93986	low
TCGA-S9-A7QX	1.54521	0	4.36122	3.58135	4.29421	3.34002	4.23848	5.27039	5.09911	low
TCGA-26-5134	0.457534	0	4.59987	3.21553	4.34589	6.33585	5.75097	5.57019	6.64969	high
TCGA-HT-A615	1.41096	0	3.33882	3.74617	3.91806	3.59978	4.86026	5.30493	5.01172	low
TCGA-41-2572	1.11233	1	4.09449	3.98874	5.74103	7.43292	6.57207	5.62824	7.6814	high
TCGA-DU-7012	0.545205	1	3.05536	2.10716	5.45669	5.70175	6.95969	5.99547	7.15744	high
TCGA-P5-A5F1	0.490411	0	2.61811	3.9759	4.83286	3.91161	5.83687	5.54004	5.66073	high
TCGA-HT-7477	2.02192	0	3.79523	4.24654	3.92383	4.45297	4.24438	4.83813	5.09695	low
TCGA-HT-8109	0.463014	0	2.90896	3.66572	3.93	4.14014	3.42478	5.06341	4.7096	low
TCGA-26-5139	0.131507	0	5.33958	2.29476	5.22206	7.34245	5.58693	6.35317	7.6289	high
TCGA-06-0141	0.857534	1	4.55387	3.73298	4.85041	5.55331	6.31805	5.58145	6.70099	high
TCGA-R8-A73M	4.94795	0	4.09558	4.20552	2.13675	6.80129	4.53256	4.68012	5.22731	low
TCGA-HW-A5KM	1.72603	0	3.4673	3.4672	4.85238	2.65498	5.35168	5.41358	5.29695	low
TCGA-S9-A7R3	8.25479	0	2.42133	4.35971	3.64426	3.2353	4.576	5.31715	4.47844	low
TCGA-TQ-A7RU	2.8274	0	2.601	3.53144	3.45514	5.78397	2.86216	5.21946	4.87972	low
TCGA-S9-A6TY	2.94795	0	4.04003	3.15187	3.77055	3.96282	2.94457	4.9898	4.68376	low
TCGA-HT-7473	1.37808	0	2.05172	2.08216	4.69229	2.86821	6.2085	6.83517	5.61338	high
TCGA-DU-8167	1.29041	0	3.42186	4.49358	4.27592	4.26367	5.09389	5.51893	5.41149	low
TCGA-06-5856	0.312329	1	5.45657	3.01327	4.75786	6.38439	5.78745	6.26138	7.09885	high
TCGA-S9-A89Z	1.70685	0	4.5253	3.97658	4.09865	6.04577	4.93259	6.44203	6.23253	high
TCGA-HT-7470	3.34247	1	3.2895	3.32904	4.15088	4.25117	4.39868	5.02805	5.20429	low
TCGA-DU-6402	0.586301	1	3.74314	2.10716	4.23884	6.71735	5.26667	6.08176	6.63175	high
TCGA-QH-A6X8	1.39452	0	3.90798	4.09702	4.23644	6.09766	4.00445	4.69602	5.73059	high
TCGA-DU-A5TY	2.83014	1	3.59376	3.41477	4.90362	5.91077	6.93368	5.78755	6.91023	high
TCGA-DU-8163	1.72329	0	2.80634	4.21946	4.76368	3.36764	4.91584	5.23264	5.16548	low
TCGA-DU-A7TD	0.624658	1	4.40094	2.95742	6.35475	7.35687	5.60204	5.44608	7.7902	high

## Sheet: Risk.CGGA.693
id	futime	fustat	TMEM45A	TMEM88	TMEM140	TMEM158	TMEM176A	TMEM43	riskScore	risk
CGGA_1002	0.835616	1	2.81124	3.94955	3.82303	5.59351	5.44402	5.17928	5.67162	high
CGGA_1003	8.45753	0	4.67288	3.99276	2.80232	4.94524	3.01878	5.32134	4.67242	low
CGGA_1010	0.673973	1	2.2738	2.9619	4.21275	3.68517	2.14785	4.72687	4.25581	low
CGGA_1012	8.53699	0	5.29488	3.41736	4.85377	2.47085	4.71405	5.43731	5.37345	low
CGGA_1014	0.720548	1	2.70734	3.75078	4.51673	5.83096	6.26816	5.35373	6.29969	high
CGGA_1017	2.10411	1	2.27717	3.35358	3.37309	4.45636	4.65371	4.9346	4.82657	low
CGGA_1018	6.92329	1	4.6909	3.79792	3.06144	6.6403	3.63796	5.58228	5.57328	high
CGGA_103	3.25479	1	3.74823	2.33953	4.41567	3.9046	5.62929	5.38356	5.7641	high
CGGA_1030	8.03836	0	2.94073	3.21626	3.35922	5.35661	4.50308	5.3561	5.25413	low
CGGA_1033	3.62192	0	1.64279	4.21365	3.32247	5.25776	4.53021	4.48116	4.78781	low
CGGA_1036	3.19452	1	5.6969	3.55019	5.09163	7.64853	6.12761	6.33604	7.74941	high
CGGA_1037	2.13699	0	2.27764	4.66854	4.26045	4.58183	5.34992	4.3776	5.23675	low
CGGA_1041	7.84384	0	1.95901	3.15301	3.85764	3.12785	6.58236	5.38966	5.14515	low
CGGA_1048	1.92603	0	2.72002	3.6827	4.03165	5.3953	5.18038	5.51238	5.67486	high
CGGA_1051	2.29589	1	2.2068	3.45168	3.22655	5.57729	4.91209	5.02445	5.19687	low
CGGA_1055	4.4137	1	4.42887	3.05761	4.31776	4.2123	4.02754	5.8214	5.47339	low
CGGA_1057	4.24384	1	3.3543	3.51639	5.75869	3.20765	7.36528	5.33201	6.39093	high
CGGA_1058	2.72603	1	3.25991	3.62023	5.15653	2.92323	4.96781	5.51838	5.37288	low
CGGA_106	11.9836	0	3.29982	3.90604	5.81794	4.94407	6.96629	5.18571	6.81753	high
CGGA_1065	7.34795	0	4.5953	3.60597	3.46191	5.42003	1.83693	5.63925	4.85359	low
CGGA_1066	1.98082	1	3.40967	2.24749	5.08529	4.62512	5.34276	6.04117	6.2438	high
CGGA_107	5.90685	1	5.39775	2.72577	5.41503	7.55922	5.66098	6.35889	7.7694	high
CGGA_1075	1.9726	0	3.54816	2.96124	4.74118	6.38216	6.87697	5.73479	7.01575	high
CGGA_108	1.00274	1	4.82401	2.71724	5.3322	6.07148	6.50504	6.42934	7.38428	high
CGGA_1086	5.41644	1	3.31256	2.19019	5.51854	6.66478	5.36118	6.45058	7.15269	high
CGGA_1087	1.92055	0	4.95158	3.8175	3.19588	5.07092	3.40645	5.49018	5.0749	low
CGGA_1097	3.77534	1	3.32877	3.49094	4.06391	5.43225	4.07114	5.55173	5.52185	low
CGGA_1100	7.11233	0	2.70509	2.80951	4.69299	4.0971	2.64797	5.12307	4.87184	low
CGGA_1101	0.586301	1	3.2833	2.53497	5.10849	1.29106	3.03881	5.53957	4.39772	low
CGGA_1103	1.60274	1	5.588	2.5072	4.24864	4.23531	2.3136	6.16514	5.27129	low
CGGA_1106	1.15068	1	6.16169	2.6576	4.79576	7.32633	8.09125	6.48101	8.24446	high
CGGA_1108	2.38356	1	3.57597	2.42218	4.77882	6.73574	6.65649	5.96481	7.17755	high
CGGA_1111	7.07397	0	4.85434	4.33687	4.32258	5.7878	5.40641	5.26007	6.25001	high
CGGA_112	4.20274	1	3.61199	3.5078	4.67891	2.4511	4.05535	5.59417	4.83882	low
CGGA_1120	1.15616	1	4.02347	2.49037	4.7355	5.82449	3.34506	5.40046	5.94386	high
CGGA_1121	7.0137	0	3.65657	3.91222	3.02287	3.97566	3.50251	5.14774	4.39568	low
CGGA_1126	2.14795	1	4.45013	4.30932	3.60267	5.33849	4.73046	5.1917	5.53255	low
CGGA_1127	6.97808	0	3.09678	4.67749	4.92698	4.25667	3.98271	4.41534	5.17807	low
CGGA_1131	6.93973	0	3.93495	3.10497	3.43106	4.58183	2.75211	5.55505	4.74571	low
CGGA_1132	6.93973	0	3.32628	4.79333	3.85697	5.65016	4.60063	5.07097	5.45713	low
CGGA_1134	0.161644	1	5.91089	2.71769	4.15068	8.75441	6.73649	6.525	8.02729	high
CGGA_1135	3.21096	1	4.62214	3.85434	3.95323	6.83546	6.52436	5.79814	6.82423	high
CGGA_1137	6.90137	0	3.38128	3.13812	5.9082	4.78648	6.33475	5.88894	6.80754	high
CGGA_1138	1.12603	1	3.64925	3.6398	3.19	5.58048	7.59156	5.45674	6.19232	high
CGGA_1141	1.18356	1	1.91217	3.65246	2.84195	5.63811	5.10919	5.15178	5.05122	low
CGGA_1142	2.75342	1	4.28345	3.15823	3.61837	7.84935	3.28905	5.56718	6.11647	high
CGGA_1144	6.86301	0	1.78001	3.32661	3.04987	5.85393	4.69794	4.85579	5.07618	low
CGGA_1147	6.84384	0	3.29821	2.95344	3.22216	3.31854	3.41346	5.05316	4.26757	low
CGGA_1148	1.63288	1	4.56388	3.45783	3.59357	4.82451	4.37165	6.1017	5.47501	low
CGGA_1152	6.80548	0	3.87207	4.21158	4.24101	4.8069	7.16086	5.10071	6.20189	high
CGGA_1154	1.04932	1	4.20366	3.55069	4.62958	1.95541	3.82016	5.5081	4.67171	low
CGGA_1155	3.76164	1	3.8522	4.39641	4.25738	5.8823	3.99664	4.63581	5.61778	high
CGGA_1156	6.7863	0	3.7066	4.72776	3.34188	5.76649	5.16732	5.41105	5.54156	high
CGGA_1157	2.03014	1	2.02931	3.74112	2.96219	5.78224	5.74004	4.90509	5.30555	low
CGGA_1158	6.76986	0	3.64837	3.2266	3.07994	3.57261	3.8642	5.2579	4.46929	low
CGGA_1159	6.75068	0	2.93601	4.89452	3.18184	5.73266	4.97528	4.84165	5.19513	low
CGGA_1161	6.74795	0	2.59845	4.25479	3.13582	5.41147	4.9236	4.71241	5.04976	low
CGGA_1162	6.73151	0	2.35896	4.15816	4.19222	4.11105	5.89298	4.349	5.26402	low
CGGA_1164	2.8	1	4.45657	3.99433	2.82067	5.07597	4.16334	5.30002	5.00032	low
CGGA_1169	4.83562	1	2.55711	4.07688	3.95804	2.52328	4.63194	5.57942	4.47479	low
CGGA_1172	6.6137	0	3.72048	3.9655	3.95608	4.28284	5.89991	5.08309	5.55622	high
CGGA_1178	1.15616	1	3.64168	3.68788	3.8542	4.21166	4.43895	5.94833	5.20507	low
CGGA_1181	0.871233	0	3.99504	4.85401	4.11249	4.44513	4.59235	5.16422	5.2793	low
CGGA_1183	1.11781	1	2.57427	3.85004	4.82585	5.90175	5.90807	5.51196	6.3429	high
CGGA_1184	0.427397	1	2.40642	4.08002	3.85944	5.52017	4.56693	5.06594	5.32657	low
CGGA_1185	2.00274	1	4.44318	3.5956	4.24385	4.04608	6.40121	5.34267	5.92912	high
CGGA_1191	6.47945	0	5.0667	3.65148	3.21277	5.68545	2.61262	5.57337	5.11475	low
CGGA_1192	6.47397	0	3.11748	4.07583	3.58771	4.39469	6.4371	5.45919	5.51578	low
CGGA_1198	6.43562	0	2.64298	2.94339	4.45565	6.42624	3.91798	5.15553	5.8751	high
CGGA_120	0.789041	1	2.89688	2.86177	4.48503	6.74497	4.62703	5.68797	6.30326	high
CGGA_1204	6.40548	0	4.01675	3.11988	3.38747	4.83592	2.83199	5.53943	4.84388	low
CGGA_1205	2.54521	1	3.08425	1.76408	5.02184	6.37523	5.86015	6.82422	7.03151	high
CGGA_1207	6.3863	0	2.58161	3.85471	3.1436	5.53772	4.97427	4.95863	5.17756	low
CGGA_1208	0.441096	1	6.69187	2.28421	5.42962	7.59573	7.16216	6.35698	8.46331	high
CGGA_1211	6.36712	0	2.34137	3.75809	3.30652	4.25667	4.64131	5.35257	4.74583	low
CGGA_1212	6.27945	1	3.21213	3.03898	4.00779	3.94791	3.05593	5.89215	4.7921	low
CGGA_1223	1.86849	1	2.99663	3.55599	4.8965	6.98684	8.23118	5.38028	7.46027	high
CGGA_1226	1.83562	1	2.68686	3.01804	4.07804	6.14499	6.8538	5.37682	6.45367	high
CGGA_1228	6.29041	0	1.6744	3.50465	3.4886	4.9517	4.23131	4.91987	4.80666	low
CGGA_1232	5.66301	1	2.8836	3.71042	3.16423	4.78006	5.99988	5.61575	5.35997	low
CGGA_1235	6.26575	0	2.28807	3.87998	4.1512	5.46857	6.85427	5.32548	6.09666	high
CGGA_1236	0.523288	1	2.70687	3.01967	5.17837	3.62218	5.25375	5.27202	5.63551	high
CGGA_1238	6.25205	0	3.27867	3.09792	4.17273	3.6481	7.29431	5.81297	5.92588	high
CGGA_1239	6.24658	0	3.56453	3.77674	3.60209	4.05928	5.34578	5.12439	5.17593	low
CGGA_1248	0.378082	1	2.07398	3.57034	3.69494	4.77391	6.10094	5.53928	5.48414	low
CGGA_1255	0.361644	1	4.76432	2.78048	5.02683	6.83756	5.75779	6.53785	7.29888	high
CGGA_1256	6.11781	0	3.2293	4.19874	3.8727	5.65968	6.22278	5.00803	5.95269	high
CGGA_1257	0.526027	1	2.01542	2.90404	3.50823	4.59976	5.07386	5.38141	5.10465	low
CGGA_1260	0.484932	1	3.22045	3.34869	5.38833	7.19181	8.52428	5.32892	7.87339	high
CGGA_1262	0.454795	1	4.19312	3.2207	5.4676	6.12972	5.92847	5.97936	7.09147	high
CGGA_1264	6.07397	0	3.34212	4.05922	4.16619	4.6001	3.58281	5.18722	5.05329	low
CGGA_1269	6.06575	0	3.98933	3.25217	3.76343	6.76577	3.49065	5.15137	5.76503	high
CGGA_1273	5.23836	0	4.30718	3.62245	3.30346	5.84394	4.17814	5.66666	5.52509	low
CGGA_1282	3.05753	1	3.20171	4.1724	2.9347	3.82942	6.11732	5.8562	5.01013	low
CGGA_1286	6.01096	0	3.99904	4.41475	4.90486	4.23052	4.23891	4.91549	5.46786	low
CGGA_1291	6	0	2.78718	4.35312	3.41017	4.64192	4.25613	4.41095	4.71269	low
CGGA_1295	0.849315	1	3.6446	3.94943	4.21774	4.86701	6.36388	6.8803	6.19312	high
CGGA_1300	3.91233	1	3.80841	3.84879	4.53197	3.62054	5.22189	5.39949	5.46046	low
CGGA_1303	5.93973	0	2.17434	2.72946	3.70933	4.07697	2.92404	5.09901	4.43605	low
CGGA_1305	5.44932	0	2.9049	4.74957	3.4216	3.87315	4.88416	5.08008	4.69179	low
CGGA_1309	2.6411	0	3.95946	4.23869	3.73375	5.11329	3.67112	4.85161	5.10727	low
CGGA_1311	2.9589	1	4.20616	3.87694	3.41004	3.55237	3.43259	5.34762	4.52065	low
CGGA_1317	5.89589	0	3.44157	3.43346	4.28075	4.05023	2.09791	5.22945	4.59767	low
CGGA_1318	4.10137	0	3.88354	3.65667	4.3573	3.50549	5.95546	5.90266	5.64162	high
CGGA_1319	5.88767	0	2.20276	4.05605	3.78431	4.79719	3.41896	4.89356	4.6854	low
CGGA_1321	1.92329	1	3.90161	3.60006	3.43149	2.59888	3.76115	5.44309	4.29235	low
CGGA_1326	0.882192	1	3.38113	4.28529	4.5057	5.97664	6.21087	5.10269	6.35412	high
CGGA_1334	0.4	1	1.92187	3.95856	4.19397	3.60715	7.03931	5.21861	5.46386	low
CGGA_1335	5.33425	0	3.24714	4.48853	3.16383	5.44959	3.99582	5.01558	4.93853	low
CGGA_1337	5.82466	0	3.57733	4.15654	4.73048	6.84057	5.77198	5.01793	6.65372	high
CGGA_1339	5.80822	0	3.85702	3.28296	4.86144	3.91276	5.36073	5.41148	5.80645	high
CGGA_1345	5.78904	0	2.01031	4.36666	5.21184	6.34346	5.42239	5.02249	6.31552	high
CGGA_135	5.27123	1	5.57098	2.36658	5.16924	6.27523	7.0894	6.35147	7.69537	high
CGGA_1350	5.7726	0	2.22	2.94351	4.54799	2.57714	3.47724	5.45285	4.47579	low
CGGA_1353	2.8	1	4.75033	2.29569	4.62242	7.22618	6.96003	6.59788	7.64165	high
CGGA_1354	1.45205	1	5.09488	3.14465	3.59023	8.67439	4.93631	5.9609	7.0164	high
CGGA_1356	2.59726	1	2.64838	2.97823	4.05049	4.7596	5.29387	4.92773	5.49518	low
CGGA_1359	0.939726	1	3.80374	3.99062	4.33813	3.23243	6.35351	5.67586	5.57675	high
CGGA_1361	5.73151	0	3.25237	3.24738	3.69484	3.7218	4.03181	5.30704	4.76665	low
CGGA_1362	5.73151	0	3.53426	2.68845	4.00201	6.08599	5.68205	5.36034	6.25267	high
CGGA_1365	0.693151	1	4.99943	2.60384	5.04076	5.66017	4.57688	5.94009	6.57426	high
CGGA_1368	5.71233	0	2.86058	2.76142	4.15657	3.85311	2.40468	5.02108	4.51222	low
CGGA_1369	0.986301	0	3.52691	4.04551	3.61994	5.20307	3.91589	4.89342	5.10887	low
CGGA_1371	5.69589	0	5.12636	3.85675	5.6281	6.5201	6.66517	5.44571	7.5188	high
CGGA_1377	5.66575	0	3.45842	3.10497	3.37733	1.70832	3.42352	5.48192	3.86217	low
CGGA_1378	1.60274	1	3.29316	2.8603	5.01502	5.36583	3.94656	4.98086	5.86624	high
CGGA_1380	0.79726	1	2.57962	3.42952	4.6689	5.49939	6.24137	5.31708	6.25528	high
CGGA_1382	0.778082	1	4.20999	2.31225	4.57261	4.84764	4.31579	5.90198	5.92521	high
CGGA_1383	2.42192	0	4.89888	4.37213	3.30135	4.94886	4.00331	5.18358	5.14044	low
CGGA_1386	5.63836	0	3.35125	4.56613	4.49878	5.39484	5.08394	4.62338	5.75559	high
CGGA_1387	0.246575	1	5.47718	2.0598	4.60509	7.04011	4.44451	5.89612	6.94217	high
CGGA_1389	3.75342	1	3.93155	4.61706	3.81036	5.38124	4.75572	4.90544	5.4901	low
CGGA_139	1.90137	1	2.69308	2.49924	3.44163	4.86722	4.04416	5.34875	5.03326	low
CGGA_1390	5.61644	0	2.49602	4.43307	3.31633	6.67422	5.43933	5.49104	5.74647	high
CGGA_1391	1.16712	1	4.32907	4.00536	3.41935	6.64714	6.67038	5.67677	6.49343	high
CGGA_1392	1.29589	1	4.87151	3.46488	4.45313	5.53545	6.08347	5.16588	6.49179	high
CGGA_1398	1.51781	1	3.94108	3.58663	3.77808	2.26998	3.57747	5.6916	4.31841	low
CGGA_1400	5.56986	0	3.94326	4.54807	3.6043	4.98922	2.94558	4.20865	4.69907	low
CGGA_1401	4.60274	1	3.04125	3.19718	4.02874	3.09195	2.81048	5.41691	4.34684	low
CGGA_1402	5.56164	0	4.79794	3.09987	5.10691	7.39982	6.41339	5.84529	7.59102	high
CGGA_1403	1.86027	1	5.49418	2.4576	4.68922	5.26305	6.4765	6.57569	6.98757	high
CGGA_1404	5.5589	0	4.06331	4.27914	3.45484	5.28981	4.55645	5.03136	5.3246	low
CGGA_1407	5.52329	0	2.35896	4.42036	4.48136	5.85785	4.60819	4.49563	5.606	high
CGGA_1410	2.26027	1	1.48515	2.85607	4.8616	4.65976	4.51943	5.41248	5.47306	low
CGGA_1413	5.50137	0	3.27674	2.98532	3.81937	5.05512	3.78842	5.34097	5.23287	low
CGGA_1415	5.49863	0	5.14898	2.36098	5.84453	6.94731	7.27425	6.02301	8.15123	high
CGGA_1417	5.48219	0	3.88613	3.03734	3.74707	4.9165	4.01283	5.44019	5.32541	low
CGGA_1418	0.786301	1	4.51379	2.55233	4.67713	5.30551	4.68118	5.78411	6.2347	high
CGGA_1419	0.682192	1	2.51451	2.67935	4.48531	5.92275	6.15776	5.57366	6.39292	high
CGGA_1420	0.99726	1	1.72056	3.45428	3.65838	5.45587	5.67098	4.65166	5.42518	low
CGGA_1421	5.44384	0	2.90534	4.25053	4.59591	4.8189	5.05748	4.46555	5.53821	high
CGGA_1422	0.558904	1	4.5708	2.83241	5.13253	8.20933	5.60331	5.68142	7.61936	high
CGGA_1424	5.43288	0	2.09308	2.70267	4.21669	5.40762	2.09886	5.16246	4.8666	low
CGGA_1425	1.75342	1	4.30686	3.7969	3.42015	5.76397	5.7262	5.291	5.91196	high
CGGA_1426	0.40274	1	3.61864	3.86352	4.04092	6.93375	6.63505	6.06222	6.78809	high
CGGA_1429	5.4137	0	5.07112	2.55598	4.08316	4.67786	3.23645	5.60185	5.44372	low
CGGA_1430	0.482192	1	4.30999	3.27135	3.77609	4.86291	5.95196	5.63432	5.92322	high
CGGA_1431	5.41096	0	3.02447	4.5745	3.14728	4.0217	4.57478	4.97842	4.56463	low
CGGA_1433	1.33425	1	5.4004	3.00676	4.87727	7.59842	6.79587	5.88514	7.77896	high
CGGA_1434	0.221918	1	4.37251	2.51578	4.35187	6.45615	6.65567	5.91509	7.01805	high
CGGA_1435	0.887671	0	4.2952	3.45605	3.83272	4.79889	5.09462	6.00357	5.71198	high
CGGA_1437	2.8411	1	2.57943	3.53681	3.32168	5.47931	4.49526	5.0394	5.14523	low
CGGA_1440	5.3726	0	2.85623	4.13127	3.63939	4.41441	6.43328	5.37754	5.4844	low
CGGA_1441	3.67123	1	5.01827	4.47631	5.94161	6.21287	7.35216	5.43876	7.65625	high
CGGA_1443	5.3589	0	4.36231	3.3197	6.85705	4.50233	7.05738	5.51372	7.41916	high
CGGA_1444	1.30411	1	5.67216	3.17989	3.89713	5.34245	4.96172	5.54077	6.08788	high
CGGA_1445	5.35616	0	3.41303	2.68202	3.93677	3.03623	1.61776	5.79604	4.12143	low
CGGA_1446	5.35616	0	3.38658	2.75897	3.75661	3.2707	2.02725	5.19049	4.15068	low
CGGA_1447	0.843836	0	2.11409	2.04355	4.03105	3.45186	3.17383	4.51311	4.42723	low
CGGA_1451	1.2	1	4.98398	3.54183	5.01073	7.03818	7.61172	5.67014	7.72311	high
CGGA_1452	1.28219	1	5.07946	3.86109	4.73471	6.88633	6.21936	5.28586	7.10736	high
CGGA_1454	5.33151	0	2.2597	4.015	2.96725	5.43372	4.6292	4.85184	4.88898	low
CGGA_1455	5.33151	0	2.62619	2.58832	4.45229	3.91245	2.18161	4.93976	4.56692	low
CGGA_1457	0.854795	1	5.7738	2.65868	4.32503	5.66108	6.52888	6.6785	7.01599	high
CGGA_1458	0.347945	1	5.40401	4.00642	3.77409	3.31302	2.8275	5.59248	4.64572	low
CGGA_1459	1.43014	0	4.21386	1.94051	5.78417	8.5654	6.16488	6.14714	8.26178	high
CGGA_1461	0.619178	1	4.39869	2.86096	4.46381	5.51513	5.57896	5.63368	6.39076	high
CGGA_1462	0.515068	1	4.61892	3.23164	4.30173	7.22087	5.82803	5.9089	6.98845	high
CGGA_1463	4.46575	0	3.54845	3.48979	3.87282	5.17878	3.36194	5.41007	5.18003	low
CGGA_1467	2.3726	1	4.48696	2.89356	4.447	3.17296	1.72725	5.56934	4.5461	low
CGGA_1469	5.26575	0	2.60057	3.06947	3.56701	5.45224	2.57758	5.0898	4.77195	low
CGGA_1471	5.25753	0	3.03381	3.84015	3.99832	3.36058	3.72541	5.91339	4.66534	low
CGGA_1472	2.24384	0	2.43669	3.8258	4.85687	4.2562	4.94564	3.59184	5.29479	low
CGGA_1473	2.2274	0	1.58579	1.89536	4.55867	5.24049	6.15303	3.18456	5.83995	high
CGGA_1474	0.912329	0	1.67596	3.25148	5.10321	5.84551	3.9333	5.1567	5.77026	high
CGGA_1476	0.819178	1	3.25545	3.72488	3.20638	6.48391	6.0816	5.45717	6.00986	high
CGGA_1477	3.27123	1	2.3722	4.27805	4.62328	2.99883	5.20749	5.14068	4.97322	low
CGGA_1478	1.48493	1	3.14956	3.01537	3.16408	6.94406	4.49779	6.06585	5.83789	high
CGGA_1481	0.358904	1	4.37439	2.65661	4.88019	6.76127	5.03876	5.56344	6.8449	high
CGGA_1482	5.1726	0	4.05042	4.38121	5.1134	4.70128	5.6715	4.51977	6.07391	high
CGGA_1486	0.50411	1	2.43554	2.43474	4.86597	7.71024	4.26932	5.66619	6.65515	high
CGGA_1487	1.42466	1	4.47027	2.81636	3.6478	5.92764	3.89096	4.93193	5.64644	high
CGGA_1488	5.15616	0	3.01925	2.77366	4.20593	2.7705	5.38954	5.1571	5.03617	low
CGGA_1491	1.4	1	5.96715	2.76483	4.02025	6.72509	2.75304	5.6137	6.09447	high
CGGA_1492	0.734247	1	5.22107	2.56727	4.9284	7.53115	5.7997	6.58452	7.60337	high
CGGA_1494	0.736986	1	2.41927	2.63621	4.4593	5.93063	3.63133	5.67833	5.68961	high
CGGA_1496	0.90411	1	4.17184	3.3537	3.96774	5.35073	2.43974	5.66279	5.1723	low
CGGA_1497	3.2274	1	4.18544	3.00341	3.56592	3.09378	2.20645	5.78946	4.23784	low
CGGA_1500	0.29589	1	2.98442	3.83298	4.94372	5.65727	5.71678	5.06214	6.2762	high
CGGA_1501	0.608219	1	3.83158	4.33436	4.5016	4.7069	6.67297	4.56705	6.06308	high
CGGA_1502	5.09863	0	2.79614	4.58225	4.66817	7.07176	5.63706	5.01088	6.49096	high
CGGA_1503	1.89589	0	3.61303	2.56337	5.61464	6.16327	5.44752	5.94322	7.00134	high
CGGA_1504	5.07945	0	3.2058	4.79512	3.72927	4.16173	5.20071	5.04568	5.04848	low
CGGA_1505	0.471233	1	5.35526	2.56375	5.14919	4.35354	5.11825	5.87839	6.39086	high
CGGA_1507	1.9589	1	4.8979	3.4696	5.26343	6.31557	7.88903	5.91252	7.6892	high
CGGA_1508	2.87397	1	2.78521	4.58005	4.26889	4.369	6.47179	5.28477	5.68002	high
CGGA_1510	1.27397	1	4.63732	3.04844	3.86177	3.32352	3.53546	5.68084	4.86514	low
CGGA_1513	5.00548	0	4.83672	4.11591	3.20754	4.47832	4.40046	5.07205	5.05615	low
CGGA_1514	0.208219	1	2.14132	2.16858	5.34041	3.9708	6.13767	5.60064	6.09876	high
CGGA_1516	5.00274	0	3.98406	4.32203	2.98074	4.42508	2.69923	5.28477	4.33387	low
CGGA_1517	5.00274	0	4.4739	4.16469	3.92643	6.26762	5.35315	5.32974	6.18807	high
CGGA_1518	1.12603	1	3.71268	4.20427	2.37599	4.67592	4.17845	5.46758	4.55411	low
CGGA_1520	0.813699	1	2.61427	3.61376	3.94783	5.30636	6.02557	5.05484	5.77738	high
CGGA_1521	0.561644	1	2.9787	2.17362	4.20312	5.69275	3.44293	5.77485	5.6019	high
CGGA_1523	4.94247	0	3.68439	3.09084	3.71886	4.36399	5.41882	5.87392	5.52866	low
CGGA_1524	3.3589	0	4.60192	3.90719	3.44858	4.76526	5.05374	5.43833	5.46134	low
CGGA_1525	4.61918	1	2.64686	4.24631	3.62288	4.28004	5.06238	4.01776	4.84667	low
CGGA_1526	4.92603	0	3.98055	3.10422	4.85589	3.62353	5.18905	5.62504	5.72516	high
CGGA_1527	4.69589	1	2.64353	4.25123	3.60501	4.00357	4.57744	5.38755	4.77474	low
CGGA_1528	4.91233	0	3.5069	4.21808	4.81466	5.16586	4.85894	5.02838	5.86349	high
CGGA_1530	4.91233	0	1.45144	3.0806	3.83516	3.434	4.35911	3.75273	4.35395	low
CGGA_1533	3.33425	1	3.22267	3.54616	5.61164	6.08343	6.81292	5.33188	7.10861	high
CGGA_1534	0.112329	1	3.54586	5.01374	3.98294	3.91078	4.7597	5.02693	4.98379	low
CGGA_1536	2.30137	1	2.47568	2.52768	4.25453	3.12381	4.4652	5.63334	4.91183	low
CGGA_1537	0.547945	0	4.8225	3.5788	5.17165	6.70367	6.07225	5.79573	7.24081	high
CGGA_1538	0.676712	1	4.03906	3.03434	4.98155	8.27377	6.92079	6.01253	7.86826	high
CGGA_1539	4.81644	0	2.05565	3.49741	3.60976	2.97921	3.28072	5.75851	4.10357	low
CGGA_1541	0.221918	1	3.17952	3.37798	3.84011	6.10314	5.01565	5.07847	5.84029	high
CGGA_1542	0.50411	0	2.8615	2.76424	5.15671	5.28019	4.74215	5.55024	6.12329	high
CGGA_1543	1.98082	1	3.47541	3.9772	4.46698	5.70367	7.30232	5.26566	6.61462	high
CGGA_1544	0.569863	1	4.64367	3.60376	3.33685	3.56841	4.71458	5.49848	4.96726	low
CGGA_1546	0.610959	1	5.87779	4.14774	5.46647	7.11592	6.96836	5.59636	7.84404	high
CGGA_1548	2.88767	1	3.87868	4.22455	5.07628	6.95034	6.78726	5.17496	7.18006	high
CGGA_1551	0.950685	1	4.88499	3.92982	6.00287	5.78962	6.58742	5.00545	7.31473	high
CGGA_1552	4.73425	0	3.81566	4.39104	4.20268	5.35184	4.4822	5.06996	5.59729	high
CGGA_1553	1.47945	1	2.75008	3.04204	4.10249	4.27297	4.3752	5.12495	5.13601	low
CGGA_1557	4.72055	0	4.24178	4.57344	2.90704	6.79448	3.95997	4.94973	5.41562	low
CGGA_1558	0.356164	1	5.65511	3.14035	5.47441	5.03268	7.46887	5.83196	7.388	high
CGGA_1559	1.65205	1	5.1443	4.12517	3.7642	5.56167	4.26266	5.42818	5.71056	high
CGGA_1560	1.25753	1	5.35135	2.89241	3.24792	6.25921	3.71628	5.61986	5.75772	high
CGGA_1562	4.71507	0	2.5631	4.31034	2.54993	4.91785	4.43084	5.20791	4.54519	low
CGGA_1563	4.70959	0	4.96837	3.32876	4.00101	3.45356	5.50629	6.28477	5.60842	high
CGGA_1564	0.520548	1	3.48966	3.50003	4.21198	5.99197	7.04943	5.79013	6.64632	high
CGGA_1565	3.88219	0	3.32296	4.66636	4.5109	2.27286	6.40121	5.3881	5.15902	low
CGGA_1566	4.70137	0	5.0271	4.45272	2.85861	6.21466	2.09311	4.90115	4.8254	low
CGGA_1567	2.30137	1	2.467	4.11047	4.73034	6.23997	6.35643	5.01242	6.43356	high
CGGA_1568	0.945205	0	3.51259	4.91502	4.40179	3.76631	4.95956	4.82434	5.15127	low
CGGA_1569	3.85205	0	3.92251	4.178	4.80744	4.83362	5.68256	4.84021	6.02777	high
CGGA_157	2.50411	1	3.71951	4.38447	4.03853	4.84403	4.48308	4.80896	5.31161	low
CGGA_1571	1.12877	0	2.68378	4.57284	4.25029	5.14962	5.61776	4.70379	5.6118	high
CGGA_1572	0.438356	1	3.27757	4.12582	5.64461	4.91956	5.47174	4.6368	6.23142	high
CGGA_1575	0.353425	1	5.86616	3.22811	4.27152	5.16608	6.21724	6.17148	6.6377	high
CGGA_1579	4.14247	0	1.92076	4.45721	3.54612	5.12303	4.92204	4.52248	4.9725	low
CGGA_1580	4.33151	1	3.50602	3.07822	4.28255	3.63392	5.114	5.87873	5.41557	low
CGGA_1583	4.4	1	1.7246	4.03088	3.00063	5.49091	5.13612	5.2135	5.01396	low
CGGA_1586	0.635616	1	6.27832	3.09072	4.92519	7.98471	7.79773	6.2988	8.39081	high
CGGA_1587	2.05479	1	4.22086	3.09871	3.9789	4.08674	5.10669	6.11611	5.57931	high
CGGA_1588	4.6	0	2.36073	4.37509	5.23972	3.59735	6.06887	4.25387	5.55711	high
CGGA_1589	0.936986	1	2.07398	2.73731	3.42923	4.78187	4.0097	5.13983	4.83696	low
CGGA_1591	3.10411	1	3.52854	3.27459	4.25668	5.61424	5.28831	5.51732	6.05242	high
CGGA_1592	4.35068	1	4.6465	2.92746	4.0115	6.49703	3.6154	5.4356	5.99378	high
CGGA_1594	1.31507	0	2.18645	3.91539	3.85764	4.67592	5.29317	4.01044	5.09999	low
CGGA_1595	4.54521	0	3.15825	4.67052	3.50333	5.56732	4.71807	5.07335	5.29528	low
CGGA_1596	0.561644	1	4.10403	4.56065	4.40049	5.08722	7.24561	5.46131	6.43183	high
CGGA_1597	0.476712	1	3.81288	3.95905	5.02663	6.55021	5.39286	5.28723	6.67166	high
CGGA_1598	1.54521	1	4.72766	4.01345	4.47335	4.92205	6.26431	5.09731	6.25615	high
CGGA_1601	1.94521	1	5.24614	2.94577	5.642	6.60922	7.85219	5.71586	8.02917	high
CGGA_1603	0.975342	1	5.20454	3.20667	3.35099	4.89597	2.74728	5.72677	5.0361	low
CGGA_1604	2.0274	1	5.10667	4.17074	4.4078	5.40089	4.56373	5.54603	6.01906	high
CGGA_1605	0.879452	1	2.07871	4.09354	3.71524	5.68127	4.73123	4.93642	5.29216	low
CGGA_1606	1.29041	1	3.99217	1.9378	5.01964	7.85515	4.0786	5.92171	7.05901	high
CGGA_1607	3.65205	1	5.57122	3.47823	3.73675	5.14687	3.44548	5.44223	5.4764	low
CGGA_1608	4.46301	0	4.48852	3.81816	4.7626	5.19173	5.3898	4.98673	6.19679	high
CGGA_1610	2.89863	1	2.86322	4.66342	4.83573	3.90598	6.26783	4.1331	5.58052	high
CGGA_1611	3.1726	1	4.0556	3.41928	3.51591	3.5735	1.19075	5.47748	3.99407	low
CGGA_1612	1.96712	1	4.89941	3.00742	4.50885	7.84265	6.46944	6.06406	7.54989	high
CGGA_1613	0.684932	0	4.346	3.37361	4.73843	6.02275	6.87352	5.19858	6.92	high
CGGA_1614	2.95616	1	2.5105	4.45839	3.57374	3.78526	4.49243	5.2801	4.60847	low
CGGA_1615	1.60548	1	2.48768	3.78457	5.48961	3.13887	6.12852	4.19111	5.60385	high
CGGA_1617	4.4137	0	3.15973	4.51581	2.75238	6.3775	4.81011	4.6069	5.22941	low
CGGA_1618	4.42466	0	2.71323	4.45519	2.79782	4.46231	4.64811	5.2961	4.57993	low
CGGA_1619	2.09863	1	3.48676	4.4016	2.99462	3.46178	4.28238	5.13386	4.34576	low
CGGA_1620	3.90959	0	2.92412	4.67639	3.91806	4.89926	4.92398	4.93054	5.25082	low
CGGA_1621	4.40274	0	4.18674	4.05724	4.22158	3.46961	4.32828	5.15776	5.04337	low
CGGA_1623	4.39178	0	2.53063	3.93784	4.73456	5.73117	5.63784	5.56389	6.16212	high
CGGA_1624	0.238356	1	4.48204	2.44945	3.9959	5.86973	3.9795	6.56011	6.03459	high
CGGA_1626	1.90685	1	4.38271	3.10402	4.77819	6.90922	7.90689	5.75984	7.61803	high
CGGA_1627	4.37534	0	2.42252	3.83322	3.35348	4.43656	4.5263	4.92176	4.74877	low
CGGA_1630	3.85479	0	3.11986	4.77947	4.26889	5.17735	5.50138	4.58083	5.63339	high
CGGA_1631	0.605479	1	2.85254	4.01605	4.55339	5.75173	6.02024	5.09018	6.18582	high
CGGA_1634	1.00274	1	4.4267	5.44641	3.84995	6.73689	4.80915	5.73286	6.06697	high
CGGA_1635	0.909589	1	2.50897	2.68395	4.15532	2.98402	3.05843	4.91384	4.33901	low
CGGA_1640	4.28219	0	2.57661	4.79992	3.32213	5.97578	5.15141	4.61347	5.30777	low
CGGA_1641	0.79726	1	4.09082	4.54078	3.9469	6.52793	5.3705	4.99743	6.14552	high
CGGA_1642	4.27945	0	3.54906	4.7183	4.04736	2.93533	3.73218	4.8938	4.41928	low
CGGA_1643	0.465753	0	5.01477	3.85527	3.91194	7.68961	5.92619	5.68675	6.97847	high
CGGA_1644	0.473973	1	4.92325	3.80297	4.83194	7.17734	6.13674	5.36892	7.21318	high
CGGA_1645	4.20274	0	4.48935	2.97782	3.7782	2.56107	3.77041	5.03753	4.54643	low
CGGA_1647	4.17808	0	2.13089	4.7759	4.26959	3.86986	4.6598	4.43523	4.78449	low
CGGA_1648	4.16712	0	1.78688	4.84388	4.94286	5.23878	4.83794	4.15082	5.48028	low
CGGA_1649	2.86849	0	3.80314	4.57677	4.27756	5.15741	4.13406	4.41458	5.36942	low
CGGA_165	0.50137	0	3.41012	4.40103	4.18861	4.63981	4.94404	4.41697	5.33511	low
CGGA_1650	3.51507	1	3.64353	3.2103	5.43915	2.70228	3.80105	5.37033	5.18872	low
CGGA_1651	2.30685	1	2.79237	3.79491	2.78535	5.68961	5.09718	4.96669	5.15065	low
CGGA_1653	4.14521	0	2.437	5.03389	3.65597	3.95853	3.27931	4.59925	4.21385	low
CGGA_1655	3.31233	0	3.16141	4.85579	4.77355	3.8858	4.35493	5.13958	5.16914	low
CGGA_1656	0.408219	1	2.39154	3.34558	2.91865	7.63437	4.73212	6.13219	5.8738	high
CGGA_1657	4.13973	0	3.34758	4.76121	3.70648	5.41192	5.58685	4.67331	5.54457	high
CGGA_1658	4.12877	0	3.8918	2.98872	6.58482	3.44347	7.35074	5.56793	6.99313	high
CGGA_1659	1.06027	1	3.1922	2.91852	5.48015	4.93934	4.98884	6.1462	6.32612	high
CGGA_1660	1.1863	0	3.82475	1.53373	4.85268	3.51682	5.04346	4.95355	5.70757	high
CGGA_1661	4.12329	0	3.43135	4.96782	3.59214	4.8038	4.14434	4.81747	4.90497	low
CGGA_1662	4.09041	0	3.52734	4.37568	3.57331	5.66763	4.13203	4.60462	5.23426	low
CGGA_1663	0.794521	1	4.0774	3.28894	6.61429	4.46969	7.12016	5.06943	7.22441	high
CGGA_1664	4.08493	0	2.97188	3.79678	3.68946	5.2186	5.02954	5.06227	5.40422	low
CGGA_1666	0.682192	1	3.36755	3.18191	4.98926	6.35501	4.17814	6.20605	6.37243	high
CGGA_1667	4.04384	0	3.79595	2.70979	4.31805	3.01712	3.86767	5.42071	4.91481	low
CGGA_1669	0.380822	1	3.95568	2.98152	3.80849	6.57503	5.33229	5.40262	6.2807	high
CGGA_1670	3.12603	0	5.40893	4.14497	4.10193	3.94057	6.83528	5.66528	6.09421	high
CGGA_1671	4.01096	0	3.6352	3.49702	3.47796	4.45636	3.81738	5.76504	4.95115	low
CGGA_1673	3.99178	0	2.71293	3.30885	2.80483	5.19217	4.08057	5.35808	4.79756	low
CGGA_1675	2.68493	0	4.94634	2.81778	3.65854	2.50433	5.0894	6.28537	5.0805	low
CGGA_1678	1.8	1	5.0923	2.43638	5.66728	5.32264	5.48679	5.61398	6.97572	high
CGGA_1679	3.95068	0	3.11012	4.69981	3.99227	4.91748	4.86507	4.35774	5.23313	low
CGGA_1680	1.63288	1	3.30709	3.49566	5.44069	2.95122	5.67804	5.86609	5.76198	high
CGGA_1681	0.947945	1	3.54924	4.12039	4.41088	5.71002	4.45268	5.52313	5.8356	high
CGGA_1682	0.945205	1	4.51108	2.11674	5.46702	6.38078	6.64373	6.40229	7.59109	high
CGGA_1685	0.616438	1	3.99361	2.6963	4.18361	4.46544	3.51889	5.66323	5.30668	low
CGGA_1686	0.964384	0	3.46219	4.56474	3.0632	4.5882	5.34	5.05017	5.01056	low
CGGA_1687	3.87397	0	3.72062	2.63239	5.38461	7.84426	5.5632	5.78344	7.48621	high
CGGA_1688	0.139726	1	2.93503	4.15844	3.13286	6.48251	6.05834	5.33681	5.85815	high
CGGA_1689	3.87397	0	3.10853	3.80393	3.48829	3.24368	5.18166	5.40504	4.76456	low
CGGA_1690	1.62192	1	5.45896	3.6436	4.07313	6.93029	6.30376	5.6835	6.99464	high
CGGA_1693	1.41644	1	3.64939	4.63234	4.47983	4.89651	5.33508	4.6717	5.69912	high
CGGA_1694	1.70959	1	3.79825	3.43163	3.52926	6.31525	5.49912	5.39374	6.04565	high
CGGA_1695	2.53973	0	3.40742	4.64934	3.01364	4.30079	4.7778	5.26407	4.74604	low
CGGA_1696	3.30137	0	1.64167	3.02616	5.52772	4.32141	3.31766	5.55664	5.34056	low
CGGA_1697	0.986301	0	2.85773	3.61632	5.31785	6.33571	5.6038	5.00856	6.62695	high
CGGA_1698	1.06301	1	4.1892	3.93491	4.96087	6.12176	5.25287	4.90571	6.48219	high
CGGA_1699	3.79178	0	3.08897	3.01374	4.04063	4.04422	2.45235	4.94027	4.54124	low
CGGA_1700	3.7589	0	3.05891	4.83583	4.00584	5.95767	5.31594	4.79914	5.73918	high
CGGA_1701	2.93699	0	3.36228	4.26275	3.39724	5.41627	4.93631	4.90599	5.31657	low
CGGA_1702	0.460274	1	4.35068	2.5278	4.5299	5.66861	5.88078	5.58001	6.57403	high
CGGA_1703	3.74247	0	3.27688	5.04989	4.14037	4.37167	5.69226	5.17562	5.43072	low
CGGA_1704	3.72603	0	2.67626	4.41392	4.22566	3.03188	4.9115	4.50596	4.6932	low
CGGA_1706	3.73699	0	5.69406	4.43946	5.54774	7.61773	7.08589	5.70281	8.02978	high
CGGA_1708	3.07397	1	3.58679	2.85983	4.08047	8.41263	6.40878	5.99664	7.32781	high
CGGA_1709	1.13699	1	5.06311	2.78305	5.08733	6.12526	4.32	6.07191	6.68585	high
CGGA_1713	0.909589	1	5.43227	3.79057	3.10399	4.55389	2.78443	5.34053	4.75716	low
CGGA_1714	3.64384	0	3.45884	4.91088	3.98294	5.34938	5.39286	4.65465	5.58957	high
CGGA_1715	2.38904	0	3.76062	3.61773	3.72161	5.88202	6.19147	5.84207	6.20191	high
CGGA_1716	3.64932	0	3.99298	2.49294	3.95735	4.03263	5.51632	5.91252	5.66637	high
CGGA_1718	2.28767	0	3.80779	4.22682	3.139	4.53169	3.91563	5.42775	4.7699	low
CGGA_1720	3.53425	0	3.53977	3.20357	3.82727	2.86707	2.84246	6.19367	4.36888	low
CGGA_1721	3.53425	0	4.24388	4.66129	4.39855	5.17448	3.64265	4.56458	5.3741	low
CGGA_1722	0.956164	1	5.59083	2.12263	4.83867	6.84952	4.18907	6.14064	6.94993	high
CGGA_1723	3.51233	0	4.6456	4.46866	3.88974	5.98322	4.74198	5.1112	5.88002	high
CGGA_1725	3.51233	0	4.77094	3.75005	3.35936	4.86915	2.60329	5.48192	4.83262	low
CGGA_1727	3.49589	0	2.86415	4.57466	3.9986	4.63728	3.64294	4.89814	4.84213	low
CGGA_1728	2.51233	1	4.31388	3.22682	4.17333	5.17469	3.6956	6.0994	5.6366	high
CGGA_1729	0.668493	1	3.20101	4.25847	4.70173	5.65404	5.87324	4.91889	6.18877	high
CGGA_1731	2.66301	0	3.94936	4.97679	4.22622	5.8482	3.62746	5.04305	5.49486	low
CGGA_1735	2.2274	1	3.88766	2.3876	4.45435	3.60947	4.21986	5.39658	5.31393	low
CGGA_1736	2.56986	1	3.39807	3.25727	3.89514	7.62196	5.6412	5.9326	6.69261	high
CGGA_1737	3.41918	0	3.97117	4.92439	3.98741	7.07757	4.02849	4.95227	5.91075	high
CGGA_1738	1.28493	1	3.12496	3.98019	4.8642	6.21193	5.28963	5.26665	6.34143	high
CGGA_1739	1.41096	1	4.96335	3.92836	4.5022	5.90956	5.26927	5.35129	6.40183	high
CGGA_1740	0.994521	1	1.60891	4.04254	3.26319	3.85605	4.98799	4.95649	4.49021	low
CGGA_1743	3.37534	0	3.04229	3.83916	3.80573	5.09045	5.17116	5.06214	5.4577	low
CGGA_1744	3.37534	0	5.08261	3.90116	5.69049	7.2646	5.53522	5.25566	7.44787	high
CGGA_1745	3.35616	0	1.77406	2.70845	3.67461	3.21754	2.74563	4.69321	3.97302	low
CGGA_1747	0.80274	1	3.28427	4.59145	4.61172	3.18203	5.06577	4.50225	5.0337	low
CGGA_1749	1.09863	1	3.4031	2.90186	4.30931	7.78023	5.13591	5.74522	6.79989	high
CGGA_1750	0.684932	1	2.55904	3.93287	4.31204	4.64729	5.40855	5.14081	5.51163	low
CGGA_1758	1.13425	1	4.91195	2.59386	4.23772	4.92338	7.80613	5.64187	6.82467	high
CGGA_1760	1.25753	1	3.76046	3.77323	5.38535	5.81474	7.29298	5.15724	7.09931	high
CGGA_1764	1.94521	1	4.72534	4.29565	3.63896	4.43216	4.64558	5.60939	5.31971	low
CGGA_1767	0.846575	0	2.47952	2.59398	5.4245	8.12504	4.19872	5.66604	7.00418	high
CGGA_1769	3.15342	0	2.79881	2.78825	4.45029	3.79079	4.92605	5.05909	5.30335	low
CGGA_1770	0.816438	1	5.32919	3.10573	4.19001	6.00512	4.3842	6.01594	6.28222	high
CGGA_1771	2.92603	1	3.44608	3.28083	3.36826	5.87775	4.11977	4.9937	5.36056	low
CGGA_1773	0.284932	1	4.28182	3.03971	5.65804	7.90043	6.22688	5.71697	7.84797	high
CGGA_1776	0.709589	1	3.52868	2.53389	3.3771	5.64623	6.13799	5.5378	5.99992	high
CGGA_1780	3.07671	0	4.50183	2.26343	5.38257	4.8318	5.50779	5.90561	6.65009	high
CGGA_1785	0.90137	1	4.99617	3.55625	3.91048	6.34889	3.94098	5.44033	5.98353	high
CGGA_1786	3.09041	0	4.48441	4.04122	3.33669	8.72291	2.14333	5.15339	5.86266	high
CGGA_1791	2.34247	1	2.43401	2.94433	4.29256	4.18055	4.79934	5.30594	5.28263	low
CGGA_1807	0.676712	1	5.36154	3.02306	3.41338	5.72913	4.52061	5.8234	5.88579	high
CGGA_1809	0.939726	1	5.40316	2.72885	3.84598	5.51329	6.52516	7.01534	6.7309	high
CGGA_1811	0.832877	1	3.69294	3.37338	6.30708	5.15493	7.01833	5.42911	7.26246	high
CGGA_1814	0.605479	1	4.5892	3.08775	5.50134	6.17237	6.22278	6.08077	7.29329	high
CGGA_1815	0.506849	1	3.76835	3.03081	4.7097	7.95571	5.96458	5.84657	7.31781	high
CGGA_1817	1.09315	1	3.56325	3.49763	4.06391	3.88517	6.67038	5.26998	5.72735	high
CGGA_1819	2.76164	0	3.94608	3.69008	5.18901	4.76407	6.86698	6.25084	6.71712	high
CGGA_1820	0.210959	1	4.78372	2.85559	4.65359	7.09805	4.95737	5.72915	6.90444	high
CGGA_1826	0.120548	1	3.63857	3.36705	4.44686	8.47368	5.42504	5.97954	7.18774	high
CGGA_1829	2.19452	0	1.60803	3.72902	3.54857	6.03329	5.70345	5.07154	5.58152	high
CGGA_1833	1.35342	1	5.54789	2.7576	4.81663	7.57014	5.08559	6.08886	7.34741	high
CGGA_1840	2.6411	0	4.81066	3.34486	3.39697	4.97462	5.14475	5.20741	5.60054	high
CGGA_1850	2.05479	0	3.60587	4.16765	3.42424	3.89354	5.84424	5.31595	5.1702	low
CGGA_1854	2.5589	0	3.93007	3.766	4.68995	2.85571	3.37354	5.47266	4.80206	low
CGGA_1857	0.430137	1	4.36507	3.56061	5.53749	5.83434	7.35368	5.17081	7.31265	high
CGGA_1862	0.30137	1	3.59785	2.40037	4.81823	6.97674	7.20932	5.78101	7.41114	high
CGGA_1863	2.47123	0	4.48476	4.54974	3.26146	6.69582	3.73984	5.04426	5.52846	low
CGGA_1865	0.243836	1	3.83974	2.3892	4.63335	5.41736	7.52002	6.02405	6.96824	high
CGGA_1866	0.347945	1	4.77829	2.97149	4.12916	4.44149	8.41491	5.58896	6.71695	high
CGGA_1870	2.36712	0	4.71405	3.77811	3.26576	5.54217	3.70804	5.38054	5.29647	low
CGGA_1875	2.3726	0	4.02364	4.17528	3.98145	4.54416	7.52489	5.2617	6.15142	high
CGGA_1880	2.34247	0	3.88273	4.66342	3.03458	3.87575	3.40207	5.38242	4.32636	low
CGGA_1882	2.30685	0	3.98761	4.32146	4.65892	4.28626	4.09131	4.79002	5.33324	low
CGGA_1886	0.926027	1	4.11509	3.23791	4.28347	6.26924	7.38235	5.29401	6.93407	high
CGGA_1899	0.482192	1	3.85093	3.9237	4.6398	6.15967	6.32891	5.01817	6.61149	high
CGGA_1901	1.47945	1	4.85321	3.50537	4.59466	6.31112	7.34222	5.49292	7.18911	high
CGGA_1902	2.16438	0	3.7234	4.68397	3.33638	4.43912	4.29906	5.04225	4.82153	low
CGGA_1903	2.15068	0	3.50556	3.85185	4.3924	3.04986	5.57476	3.65009	5.0493	low
CGGA_1906	2.13425	0	4.24357	3.82466	4.4231	4.3364	5.90078	4.69356	5.83058	high
CGGA_1908	0.816438	1	4.63628	3.60699	4.39793	7.39389	4.8685	6.15497	6.81573	high
CGGA_1911	2.08767	0	3.81996	2.38553	5.14473	5.94486	3.39275	5.45027	6.15571	high
CGGA_194	6.31233	1	4.31982	3.46713	4.04139	4.8189	4.42813	5.32362	5.54692	high
CGGA_1946	0.389041	1	5.46679	2.70414	3.88544	8.34233	7.29974	5.94971	7.79043	high
CGGA_1953	0.2	1	5.8902	3.42704	4.94678	6.81937	8.48224	5.89117	8.05196	high
CGGA_1972	1.66027	0	5.72973	3.54247	5.04667	7.43638	8.22818	6.11668	8.21826	high
CGGA_1985	1.0411	1	5.03494	3.50635	3.20233	4.99647	4.27735	5.47878	5.33799	low
CGGA_2002	1.43562	0	4.17375	3.50454	4.5883	4.29235	4.60082	5.63941	5.66296	high
CGGA_2003	1.41644	0	3.60215	3.47269	5.29708	5.15741	6.42404	5.22829	6.61673	high
CGGA_2006	1.4137	0	5.35115	3.02488	4.77787	4.53934	6.93835	5.85571	6.74285	high
CGGA_2008	0.120548	1	4.19438	4.02424	6.14656	3.7364	7.22844	5.56978	6.81078	high
CGGA_2013	0.380822	1	3.89102	3.88228	4.75697	3.53973	6.5798	5.28377	5.90064	high
CGGA_2024	0.89863	1	2.91877	3.75299	3.51206	5.38987	4.33082	4.82717	5.16055	low
CGGA_265	10.8466	0	2.51983	4.23558	3.91403	3.76847	5.41295	5.65743	5.07219	low
CGGA_279	3.6	1	4.74707	4.17943	3.38003	8.15057	4.77029	5.27202	6.45748	high
CGGA_28	3.02192	1	3.0329	4.28148	4.27034	3.56108	5.03086	4.65604	5.01275	low
CGGA_288	2.89589	1	4.63027	4.77573	4.79087	5.49436	5.93343	5.46758	6.4395	high
CGGA_290	11.1644	0	3.53881	2.81012	3.97964	2.95375	3.84616	5.58896	4.70906	low
CGGA_320	8.23288	1	2.72214	3.31647	3.43162	4.81172	5.98436	5.39404	5.46918	low
CGGA_336	6.98356	1	4.72023	3.60631	3.67733	4.32396	3.07561	5.61756	4.94029	low
CGGA_358	0.334247	1	2.5494	3.75187	4.16014	5.0826	4.67937	4.91974	5.38182	low
CGGA_362	4.60274	0	4.4929	3.47661	4.64247	4.35975	7.19931	6.32366	6.56168	high
CGGA_369	10.8411	0	2.91953	3.733	4.16907	4.73268	5.33419	4.92892	5.51424	low
CGGA_406	0.246575	1	4.75892	2.53692	3.94358	9.61278	2.38749	5.83502	6.77157	high
CGGA_42	7.7589	1	3.04459	3.19361	4.78083	3.79817	5.30311	5.42578	5.59341	high
CGGA_420	9.6274	0	4.61662	2.89979	3.77995	6.09753	2.57538	5.68917	5.50287	low
CGGA_457	0.205479	1	3.02333	3.08289	3.40554	5.11226	3.20168	5.41489	4.86894	low
CGGA_474	5.5589	0	3.32253	3.53645	2.88255	6.45074	2.63231	6.01844	5.00738	low
CGGA_482	6.87945	1	4.57064	3.02441	4.56735	4.54969	3.85205	5.52829	5.63694	high
CGGA_487	0.427397	1	4.14162	2.4076	5.73914	5.11655	4.66876	5.99925	6.60277	high
CGGA_492	1.7863	0	4.6182	3.05493	4.92825	4.35708	5.71678	5.60784	6.25542	high
CGGA_503	10.3479	0	2.78732	2.78933	3.71704	4.78611	3.81172	5.28586	5.03819	low
CGGA_507	0.89863	1	2.27367	3.14207	3.26517	5.79373	4.54671	5.27024	5.25777	low
CGGA_509	1.70685	1	6.2362	3.45671	4.58752	5.0561	5.39336	6.55848	6.59336	high
CGGA_521	1.40822	1	4.69343	2.81561	4.18861	4.79907	6.6454	6.073	6.43387	high
CGGA_530	1.3863	1	2.4181	2.47754	4.83623	6.27964	5.16942	5.95824	6.44095	high
CGGA_554	0.367123	1	3.10278	4.32777	4.15211	5.97892	5.44751	4.67106	5.89079	high
CGGA_568	0.780822	1	3.48756	4.51198	4.86194	5.99722	5.27405	5.17954	6.25889	high
CGGA_583	8.51233	1	3.20836	3.10199	4.56435	2.23329	4.72502	4.80184	4.7829	low
CGGA_619	1.50685	1	4.15751	3.34354	4.46494	5.04724	8.41875	5.22412	6.87799	high
CGGA_621	3.69041	0	4.45216	3.78735	3.74208	2.59025	3.25307	5.27589	4.33514	low
CGGA_625	5.74795	1	4.44154	4.38762	4.58673	4.19112	4.10924	5.15582	5.38765	low
CGGA_634	7.2137	1	2.73627	3.1251	4.0269	6.04848	5.19345	5.17889	5.91578	high
CGGA_652	1.30411	1	3.55934	3.26713	4.29892	4.49746	3.21086	5.46046	5.12552	low
CGGA_663	9.53151	0	2.82391	2.97641	3.66544	4.01668	3.71494	5.36063	4.72837	low
CGGA_703	3.71233	1	6.82666	4.58763	4.56339	5.29085	5.93076	6.11649	6.7364	high
CGGA_705	4.12877	1	3.74472	3.58977	4.46063	2.95606	4.87771	5.93499	5.19381	low
CGGA_707	9.03836	1	2.62099	2.71837	3.76913	4.11214	6.09206	5.60939	5.48218	low
CGGA_720	3.44658	1	4.52457	4.2484	3.20377	4.96987	2.49201	5.64932	4.69513	low
CGGA_721	6.99178	1	2.14272	2.97905	3.94441	4.17145	6.47897	5.21073	5.52927	low
CGGA_724	9.33151	0	3.69205	3.66671	3.78335	5.31825	5.58357	5.11383	5.7702	high
CGGA_730	5.80274	1	3.80011	4.51228	4.57613	3.54562	4.31011	5.50292	5.14447	low
CGGA_763	0.873973	0	2.54626	3.50688	4.24998	4.07371	4.31579	5.16137	5.03803	low
CGGA_777	0.4	1	3.56646	2.91539	5.36096	8.55	7.87142	6.90238	8.42418	high
CGGA_780	2.52877	1	2.79399	3.45684	3.55635	4.72976	5.89875	5.14422	5.43942	low
CGGA_799	5.11781	1	4.58195	3.60643	2.84321	4.65562	3.99302	5.47675	4.90569	low
CGGA_809	3.43014	1	3.4417	3.35228	3.39766	3.19554	4.05649	5.54711	4.51962	low
CGGA_810	1.50959	1	4.52872	3.31946	4.8209	6.22265	6.68185	6.10036	7.11232	high
CGGA_825	2.29041	1	4.72875	4.13222	4.46949	3.78349	4.04431	5.26958	5.27189	low
CGGA_831	1.49589	1	5.38268	2.86845	4.03195	7.06891	7.06759	6.35168	7.38153	high
CGGA_846	8.19452	0	2.9484	4.18216	5.29725	4.33507	4.99597	4.81975	5.71747	high
CGGA_852	0.463014	1	3.49107	2.20975	4.93194	5.14428	7.21065	5.87409	6.86313	high
CGGA_861	2.44658	1	2.68659	2.88702	5.61905	4.16502	5.77532	5.37102	6.17144	high
CGGA_862	2.86575	0	2.1406	3.6315	2.98807	5.72992	5.18459	5.20089	5.21141	low
CGGA_863	5.67945	1	3.23214	2.81792	5.61641	2.51737	4.46505	5.40692	5.36305	low
CGGA_867	1.00548	1	4.32016	3.52151	4.30843	5.91946	5.65835	5.48278	6.38021	high
CGGA_869	1.47123	0	6.86878	3.90027	5.21375	7.21038	6.09586	5.63987	7.72319	high
CGGA_881	0.690411	1	3.92536	2.89954	3.81949	6.3828	5.20113	6.14752	6.27717	high
CGGA_882	2.76164	0	3.09402	2.5042	3.8765	4.59047	4.51925	4.9016	5.27187	low
CGGA_883	2.78356	0	4.10733	3.4288	4.37527	4.675	4.38804	5.33437	5.6011	high
CGGA_887	2.76986	0	2.39348	4.1959	3.59933	5.05725	4.6946	5.09992	5.08558	low
CGGA_888	1.83288	1	4.27442	3.13506	4.11902	4.53879	2.86229	5.81728	5.14154	low
CGGA_889	8.80274	0	2.47626	3.3015	3.03971	4.95819	4.91828	5.00611	4.9707	low
CGGA_890	8.16986	1	2.71026	2.94847	4.16874	3.26593	3.44171	5.90597	4.66769	low
CGGA_901	2.54247	1	3.61349	3.16047	3.75516	4.35074	2.90211	5.42519	4.77429	low
CGGA_903	3.9863	1	3.60755	2.75332	3.68873	2.92814	3.3695	6.11071	4.52372	low
CGGA_D19	0.813699	1	6.20531	2.67751	4.35475	3.46063	3.09901	5.84951	5.32269	low
CGGA_D28	2.35616	1	3.59367	2.78453	3.35817	3.52889	3.53504	5.41221	4.53912	low
CGGA_D50	2.14247	1	4.76753	2.78965	3.80201	3.91638	2.88441	5.76097	4.9161	low
CGGA_J50	4.63836	1	3.73332	3.31958	3.70217	2.7872	2.62579	5.33928	4.14765	low
CGGA_J73	3.10685	1	3.58855	3.50742	3.64992	3.67571	3.51707	5.2469	4.61185	low
CGGA_P100	0.734247	1	5.22581	3.09254	3.58588	6.23357	6.47099	5.59883	6.60848	high
CGGA_P102	2.70959	0	4.4267	4.07441	3.51908	7.28946	2.41078	5.83367	5.60465	high
CGGA_P103	2.69315	0	3.53057	3.16535	3.45301	4.54292	3.4679	5.55505	4.86553	low
CGGA_P104	0.457534	1	3.33704	2.9541	3.8068	4.12071	3.42957	5.66414	4.86902	low
CGGA_P106	0.194521	1	4.89961	3.18326	3.91034	7.3963	5.18571	5.96752	6.76087	high
CGGA_P108	2.67397	0	2.88065	3.02257	4.45886	3.31981	6.18807	6.03184	5.60213	high
CGGA_P109	1.11233	1	4.12032	3.09998	3.75899	5.54916	3.91129	6.07157	5.62068	high
CGGA_P11	1.1863	0	4.15461	4.11509	3.40554	4.12663	1.91466	5.48869	4.27506	low
CGGA_P110	2.19178	1	4.70562	2.75772	4.00227	2.12353	5.42028	5.49407	5.06461	low
CGGA_P111	2.66027	0	4.26093	3.28908	4.24804	3.1366	5.35822	5.70103	5.38501	low
CGGA_P112	2.28493	1	1.92848	3.46111	3.77047	4.00453	4.38575	5.17589	4.73196	low
CGGA_P113	2.8274	0	1.95045	3.82429	3.72295	4.64557	4.03453	5.19468	4.7961	low
CGGA_P115	2.6274	0	1.46797	3.45547	3.70677	6.1963	3.52136	5.18557	5.12163	low
CGGA_P116	0.835616	1	4.36165	2.35456	4.6738	5.929	3.73177	5.63334	6.15701	high
CGGA_P121	2.57808	0	1.86162	4.57917	4.03121	5.31139	4.96453	4.47837	5.22723	low
CGGA_P122	2.66027	0	4.22266	3.58397	4.00163	3.07306	2.15699	5.79455	4.3501	low
CGGA_P128	2.51781	0	2.86718	3.6398	4.21372	4.04009	4.47207	5.31396	5.11197	low
CGGA_P13	3.31781	0	3.24759	3.27091	3.80374	5.15762	4.98217	5.52814	5.57642	high
CGGA_P131	2.54521	0	3.80041	2.92999	3.501	4.02509	3.60862	5.87099	4.8596	low
CGGA_P132	2.56438	0	3.54635	2.91358	3.75814	4.22844	4.69845	6.10336	5.32478	low
CGGA_P136	0.843836	0	2.00066	2.83947	4.39112	4.15366	3.35773	5.49251	4.8798	low
CGGA_P137	2.35616	0	3.29422	3.19671	4.01578	2.24147	3.11488	5.85251	4.2357	low
CGGA_P142	2.4411	0	2.93167	3.65963	4.07044	2.95276	5.90752	5.8613	5.1572	low
CGGA_P143	0.715068	1	6.67363	2.3795	5.48303	6.30139	6.97684	7.03242	8.07106	high
CGGA_P144	2.44384	0	3.23944	2.84841	3.55412	3.27762	3.64793	5.71142	4.5403	low
CGGA_P145	0.843836	1	2.57853	4.43932	4.47853	3.34067	5.77996	5.35511	5.22554	low
CGGA_P146	0.942466	0	3.20507	3.19087	3.97621	3.778	3.93831	5.53333	4.90527	low
CGGA_P147	2.36438	1	4.11944	3.44787	4.63644	3.32395	5.29072	5.57759	5.54059	high
CGGA_P15	1.98082	1	2.57885	4.25506	3.74693	3.73084	5.70658	4.86921	4.98311	low
CGGA_P150	0.956164	0	2.96595	2.92218	3.74855	2.15359	5.09067	5.70203	4.59218	low
CGGA_P151	2.50685	0	3.21704	4.674	3.19784	5.63527	4.52502	4.88313	5.12051	low
CGGA_P153	2.2411	0	2.13533	2.88184	3.77995	3.23085	2.51662	4.88705	4.02461	low
CGGA_P155	2.23836	0	2.54211	3.32709	3.89606	4.54603	5.9461	5.374	5.53594	low
CGGA_P156	2.25205	0	3.69083	3.05237	3.2957	3.44707	3.47037	5.5381	4.47023	low
CGGA_P157	1.28767	1	3.9629	2.62497	4.70692	4.68682	2.88679	5.74188	5.44263	low
CGGA_P158	2.31233	0	3.11733	2.87774	4.44419	6.21584	3.76819	5.08374	5.83634	high
CGGA_P159	0.578082	1	3.57353	2.64215	6.04376	6.88723	6.73874	6.02749	7.77745	high
CGGA_P16	1.22466	0	5.06311	3.15602	3.97504	2.83894	2.04394	5.8311	4.41905	low
CGGA_P160	0.6	1	4.76578	3.03197	5.83	4.77234	7.57537	5.5604	7.31407	high
CGGA_P163	2.41096	0	3.53131	2.65092	6.07812	2.9142	4.6865	5.55218	5.83907	high
CGGA_P164	2.4274	0	2.2832	2.17861	4.88842	5.18825	2.92711	5.23342	5.40513	low
CGGA_P165	1.63836	1	1.92972	3.05375	4.39761	6.08805	2.24682	4.83877	5.10912	low
CGGA_P17	3.29589	0	3.26711	2.87135	4.56435	3.85455	4.73684	5.74604	5.47229	low
CGGA_P172	2.2	0	2.97229	2.89885	4.18346	3.76655	2.75958	5.34662	4.63548	low
CGGA_P173	2.14247	0	2.38345	2.9212	4.42691	2.11838	7.02984	5.73126	5.3121	low
CGGA_P174	2.23562	0	2.87741	3.28894	4.56719	5.88467	3.60665	5.5726	5.70906	high
CGGA_P175	0.50137	1	2.20449	2.90138	5.8443	4.29976	5.74883	5.41621	6.22914	high
CGGA_P176	2.20274	0	3.48944	2.6921	3.54101	4.40475	4.43895	5.52417	5.16394	low
CGGA_P177	2.12603	0	4.19929	2.81712	3.84853	2.98781	5.8426	5.79438	5.34779	low
CGGA_P178	2.12603	0	3.0171	1.95666	3.51663	5.21945	4.21002	5.13534	5.31423	low
CGGA_P179	2.13151	0	2.85199	2.8228	4.26132	3.33431	4.49636	5.27202	4.98233	low
CGGA_P18	1.06027	1	2.86087	3.2004	3.9293	4.2454	5.64787	6.22145	5.53491	low
CGGA_P180	0.712329	1	2.48038	3.25288	5.34631	6.35763	4.64185	5.5905	6.42582	high
CGGA_P182	2.31781	0	6.89288	2.68535	5.24666	5.67214	6.74243	6.61214	7.65	high
CGGA_P183	2.21096	0	4.21685	3.00713	4.08679	3.93489	2.5198	5.53586	4.80266	low
CGGA_P185	1.37534	1	4.22887	2.50301	4.26086	3.14106	3.91766	5.90473	5.09667	low
CGGA_P19	3.27945	0	3.49036	3.1128	4.09366	2.92602	4.78865	5.71936	4.98391	low
CGGA_P199	0.556164	1	6.4046	3.18088	4.5311	8.51363	7.04493	6.49165	8.225	high
CGGA_P20	3.27671	0	3.24556	3.57471	3.72955	3.11565	3.61084	5.54411	4.45625	low
CGGA_P205	0.827397	1	4.13192	3.42463	5.4219	6.7514	4.48653	6.27255	6.88495	high
CGGA_P21	3.27397	0	4.08569	4.66681	4.57275	3.65443	5.30311	5.29044	5.45895	low
CGGA_P22	1.11233	1	3.94515	3.37739	3.29975	5.67265	6.01003	5.07766	5.8665	high
CGGA_P23	1.07397	1	3.75394	2.17873	5.64622	3.70135	6.0801	5.27849	6.35406	high
CGGA_P25	0.40274	1	3.11718	2.55333	5.24075	7.74652	5.38647	6.45127	7.33012	high
CGGA_P265	2.00822	0	2.2015	2.82519	5.43355	5.61135	4.73496	5.46204	6.2235	high
CGGA_P266	0.693151	1	3.69614	2.17164	4.27318	7.12976	3.75607	5.11816	6.2389	high
CGGA_P269	1.4	1	4.8833	4.36914	4.0148	4.78722	3.25829	5.02227	5.16617	low
CGGA_P27	1.13151	0	2.83916	2.90177	3.17635	4.20648	3.13411	5.58867	4.45916	low
CGGA_P270	0.882192	1	3.78883	3.17454	4.0363	1.60234	3.03382	5.17307	4.0135	low
CGGA_P271	1.94521	0	2.11501	2.98747	4.43405	3.26192	2.43605	5.43494	4.34399	low
CGGA_P279	1.83014	0	4.41395	4.2761	3.59834	5.84658	5.10519	5.28026	5.81113	high
CGGA_P28	0.293151	1	4.19517	2.61483	4.80539	6.06209	7.58742	6.10265	7.3203	high
CGGA_P280	1.84932	0	2.50108	3.3977	4.07924	5.73068	5.24659	5.01558	5.75976	high
CGGA_P283	1.81918	0	3.59538	2.33646	4.77154	7.14489	6.42404	5.29529	7.17953	high
CGGA_P286	1.80274	0	4.5053	4.2052	3.27482	4.3236	3.86314	5.32454	4.85078	low
CGGA_P29	0.282192	1	3.19832	3.03279	4.84882	4.19378	3.24846	4.94864	5.17442	low
CGGA_P295	0.747945	1	3.54435	3.44956	4.63644	6.64259	5.82397	5.3644	6.67163	high
CGGA_P298	1.73699	0	5.14556	3.32672	3.20568	6.65156	3.67083	5.3999	5.75172	high
CGGA_P3	3.83288	0	4.87026	1.58763	4.57418	5.52294	2.83656	5.73754	5.91022	high
CGGA_P30	1.10685	1	5.34401	2.33881	4.54065	6.30042	3.99081	6.30232	6.53979	high
CGGA_P306	1.62192	0	3.09385	4.61507	3.35803	6.98403	3.40693	5.21252	5.35534	low
CGGA_P308	1.54247	1	3.07356	4.40203	4.13161	5.59398	5.57121	4.9519	5.80846	high
CGGA_P31	3.30137	0	3.10025	5.29347	3.73403	5.77845	6.22483	5.35496	5.83787	high
CGGA_P310	0.613699	1	2.40786	3.76867	4.11553	4.29663	5.0531	4.40831	5.11774	low
CGGA_P311	1.59178	0	4.82822	3.31946	3.53815	4.23892	6.20651	6.11403	5.82161	high
CGGA_P314	1.56712	0	4.98493	3.64028	3.3724	7.42762	4.22417	5.0481	6.13273	high
CGGA_P315	1.23562	1	3.48888	4.28544	3.15667	5.27363	5.14497	5.18599	5.27522	low
CGGA_P316	1.55342	0	2.69172	4.34436	4.69206	4.01377	4.76046	4.07015	5.13706	low
CGGA_P319	1.54795	0	4.73627	3.20747	3.99079	6.59117	5.44169	5.74059	6.54097	high
CGGA_P326	1.50959	0	3.87084	4.69861	3.5075	4.03574	4.79459	5.07808	4.92437	low
CGGA_P328	1.49589	0	4.27687	3.37413	4.03616	4.20228	5.54362	6.13178	5.74497	high
CGGA_P335	1.47123	0	5.16095	4.58346	4.1313	5.48243	4.35711	4.70735	5.73684	high
CGGA_P337	1.45753	0	5.25307	3.2353	4.57479	5.75279	6.52111	6.06076	6.93087	high
CGGA_P338	1.45753	0	3.66689	3.32165	4.88332	4.666	6.87647	5.5666	6.46687	high
CGGA_P346	1.43014	0	5.68899	2.97494	4.71004	5.20706	5.78078	5.22988	6.60472	high
CGGA_P356	1.3863	0	4.80105	4.0278	4.09527	5.72815	4.39072	4.98348	5.84363	high
CGGA_P358	1.38082	0	2.29794	3.77434	4.96219	6.44607	6.96003	5.23642	6.80167	high
CGGA_P364	1.35616	1	4.99295	3.52237	5.11593	6.47072	5.43767	5.67494	6.98455	high
CGGA_P385	1.23014	0	1.97225	3.1318	3.30852	6.57945	4.27046	5.07154	5.38928	low
CGGA_P388	0.80274	1	2.87755	3.38914	4.36533	4.08327	5.61875	6.59193	5.6869	high
CGGA_P392	1.19726	0	3.66785	4.02476	3.89811	6.72746	4.12219	5.3808	5.8764	high
CGGA_P399	1.1726	0	4.10765	3.65078	3.28059	5.34831	3.75105	5.57055	5.18488	low
CGGA_P401	1.48767	0	5.54514	3.02052	4.26346	3.89515	6.14913	6.41806	6.18962	high
CGGA_P411	1.12603	0	4.86119	2.94087	4.08906	6.58348	4.43779	5.83746	6.36443	high
CGGA_P415	0.534247	1	4.37681	4.16561	6.26103	4.25962	7.54448	5.65415	7.14684	high
CGGA_P416	1.11781	0	4.2833	3.58832	3.69647	5.77009	4.83507	5.38919	5.81679	high
CGGA_P421	0.843836	1	7.3993	3.13686	4.2636	5.93448	4.01969	6.12355	6.54463	high
CGGA_P422	1.17808	0	4.19003	3.807	4.15107	5.48794	2.99689	5.64991	5.404	low
CGGA_P437	0.975342	0	4.84825	3.18833	4.11711	4.80785	2.91798	5.39628	5.28586	low
CGGA_P438	0.849315	0	4.64367	4.2534	4.53153	5.78224	6.5841	5.64515	6.68151	high
CGGA_P439	0.846575	0	3.93247	4.12093	4.05388	5.10264	5.20504	6.42532	5.85814	high
CGGA_P5	1.03562	1	4.53795	2.65233	5.09543	5.55889	5.86464	6.60175	6.91509	high
CGGA_P7	0.30137	1	7.1372	2.9192	5.52419	7.31744	7.91138	6.64458	8.65919	high
CGGA_P83	2.82192	0	3.7493	4.51609	3.91928	2.95259	5.1208	5.32219	4.85799	low
CGGA_P84	2.81096	0	3.44873	2.925	3.8727	2.79119	2.81556	6.05179	4.35296	low
CGGA_P86	2.81096	0	4.01123	2.95108	4.08778	6.50868	2.35957	5.60707	5.59641	high
CGGA_P87	0.657534	1	3.34581	3.98833	4.43924	4.55245	5.17908	5.17616	5.60101	high
CGGA_P89	0.805479	1	5.61878	2.47459	4.4629	7.10508	6.2844	7.24973	7.55012	high
CGGA_P93	2.76712	0	3.54185	3.38783	4.16428	3.59678	3.93847	5.74493	4.98622	low
CGGA_P98	0.868493	1	2.50547	4.34889	3.43606	5.54267	4.89867	4.81345	5.20204	low
CGGA_P99	1.86027	0	4.45167	4.29672	4.14718	4.16278	4.50479	5.09044	5.30199	low

## Sheet: Risk.CGGA.325
id	futime	fustat	TMEM45A	TMEM88	TMEM140	TMEM158	TMEM176A	TMEM43	riskScore	risk
CGGA_1001	9.00822	0	3.64922	4.55252	4.51221	6.03305	8.36922	5.82386	7.07234	high
CGGA_1006	0.69589	1	4.31106	2.68407	4.69301	8.19312	6.74276	6.09519	7.76051	high
CGGA_1007	0.945205	1	3.99428	4.4431	4.52965	6.2324	7.56654	5.44556	6.94933	high
CGGA_1011	0.29863	1	3.74306	3.45883	5.10374	5.89616	5.33585	5.94705	6.59036	high
CGGA_1015	0.449315	1	5.62612	4.95333	5.01331	6.20909	6.23681	5.91854	7.05754	high
CGGA_1019	0.580822	1	3.85843	4.16695	5.07371	7.24102	7.2927	5.99024	7.51439	high
CGGA_1022	8.94521	0	4.20517	3.3342	4.55482	5.76422	6.1057	5.95986	6.61455	high
CGGA_1023	1.86575	1	4.55219	5.30089	3.73542	6.58963	7.62282	4.89196	6.6802	high
CGGA_1024	8.42192	1	4.21955	2.31426	4.45775	7.43937	4.91254	6.10075	6.92863	high
CGGA_1026	4.30137	1	4.25797	3.94067	4.22364	4.58847	4.5118	5.00295	5.47329	low
CGGA_1034	2.06301	1	3.25547	4.17275	4.52759	6.20159	5.52897	5.85149	6.33033	high
CGGA_1035	1.55342	1	6.84286	3.4835	4.8903	7.77989	6.37519	6.64478	8.00971	high
CGGA_1039	1.99178	1	3.92647	3.35652	4.63333	6.22682	6.09309	5.30119	6.67192	high
CGGA_1045	0.953425	1	5.10582	3.62701	4.5247	7.78246	5.86143	5.98656	7.32929	high
CGGA_1049	2.21644	1	5.48346	2.55838	4.04312	5.26419	5.93655	6.02682	6.48446	high
CGGA_1052	8.12055	0	3.12927	5.00154	3.65376	5.9447	5.43153	5.0095	5.63486	high
CGGA_1072	2.9863	1	3.77047	2.62834	4.0341	4.79009	3.70999	5.00367	5.29499	low
CGGA_1077	1.61918	1	5.27573	3.74839	4.04841	8.04409	7.15788	5.41204	7.51654	high
CGGA_1078	0.863014	1	3.16314	2.42913	4.7599	3.73482	7.24609	5.13034	6.16354	high
CGGA_1079	1.29041	1	2.39209	5.00935	4.44653	6.60576	5.35932	5.85056	6.15142	high
CGGA_1081	0.591781	1	3.08369	4.68742	3.02926	5.80835	6.21322	5.49373	5.61956	high
CGGA_1083	1.23288	1	4.34967	3.58936	4.85217	5.82982	6.30867	5.90372	6.81055	high
CGGA_1091	3.05753	1	5.17246	2.75268	4.59233	7.19818	5.61267	5.7626	7.17161	high
CGGA_1109	3.69315	1	3.46591	2.60184	3.84644	3.96897	5.48625	5.52471	5.44393	low
CGGA_1124	1.32603	1	5.01168	2.48541	5.05619	6.39686	6.52952	6.02657	7.38885	high
CGGA_1139	3.27671	1	2.96536	3.23543	3.95359	6.86197	7.83746	4.98767	6.88747	high
CGGA_1140	2.52329	1	1.83932	3.68745	3.93052	4.56314	4.90501	4.52645	5.01406	low
CGGA_1145	0.654795	1	3.37051	3.86973	4.53869	6.15263	6.4536	5.8089	6.61944	high
CGGA_1171	1.12877	1	3.89996	2.7472	5.63134	4.91197	7.87901	5.85976	7.27999	high
CGGA_1177	1.23014	1	5.38642	4.92957	5.87319	7.92647	6.37594	5.94884	8.00312	high
CGGA_1180	7.2	0	4.81819	2.60576	3.86597	7.65236	6.51757	5.85339	7.22753	high
CGGA_1188	0.70137	1	4.0081	4.25654	4.51206	4.9141	6.21826	5.43997	6.15252	high
CGGA_1214	1.65479	1	5.74416	2.4081	3.68276	6.28422	5.69732	5.20744	6.5658	high
CGGA_1216	0.854795	1	2.87228	2.53649	4.80217	7.02308	7.18942	5.86734	7.28913	high
CGGA_1218	0.783562	1	4.08846	2.76632	5.03551	4.6504	6.92604	5.56836	6.66953	high
CGGA_1224	0.742466	1	4.60103	3.29289	4.7599	5.01542	7.76947	5.51118	6.92851	high
CGGA_1234	1.93151	1	4.69788	3.31609	4.75214	7.22992	5.96975	6.12721	7.25399	high
CGGA_1237	0.810959	1	4.05954	3.14676	4.04988	6.56566	5.12544	5.57212	6.34426	high
CGGA_1251	0.745205	1	3.92815	3.81865	4.27713	3.79008	5.33689	5.41301	5.46399	low
CGGA_1258	0.312329	1	4.00569	2.93249	4.59613	6.44248	6.53885	5.39064	6.91897	high
CGGA_1263	2.11507	1	1.4537	4.61911	2.89024	7.65524	4.67851	5.04928	5.43507	low
CGGA_1270	0.515068	1	4.14729	4.40696	5.06712	7.51526	6.88573	5.24161	7.42498	high
CGGA_1271	1.43288	1	5.92524	3.00757	5.07898	6.6223	4.9524	6.44156	7.18606	high
CGGA_1272	0.339726	1	4.69821	2.60952	3.57806	6.02209	4.49438	6.2219	6.02694	high
CGGA_1280	1.22466	1	3.26292	2.25215	4.27372	5.13767	5.13848	5.31113	5.89843	high
CGGA_1281	6.65479	0	0.884098	3.33042	3.03563	5.2758	3.98353	4.59398	4.49983	low
CGGA_1284	0.265753	1	4.6036	2.95033	5.48637	6.07608	6.92834	5.99946	7.45632	high
CGGA_1285	0.216438	1	3.94491	4.51716	3.89923	6.19452	7.75229	5.32705	6.68724	high
CGGA_1292	6.63288	0	2.40231	3.95332	3.16152	4.97874	6.45022	5.11967	5.38438	low
CGGA_1299	1.50685	1	4.65861	3.06324	4.37402	6.88325	5.72736	5.3323	6.8352	high
CGGA_1301	0.654795	1	3.43026	2.16406	5.49921	4.19385	5.94115	5.17962	6.3526	high
CGGA_1313	1.03836	1	4.77169	2.51582	4.90438	6.14783	6.81083	6.16375	7.29127	high
CGGA_1320	0.161644	1	3.31008	2.10498	1.74916	5.35722	5.20784	4.50946	4.83543	low
CGGA_1332	1.39726	0	3.62608	3.59176	3.66098	6.38649	3.52409	4.80693	5.46679	low
CGGA_1338	3.07397	1	5.85721	3.69655	4.38743	7.12617	6.36705	6.35288	7.35247	high
CGGA_1340	3.03836	1	4.25458	2.06897	3.37736	3.62612	3.85485	5.63284	4.87944	low
CGGA_1342	6.42466	0	6.04107	3.21277	5.36515	7.06295	5.43609	6.11041	7.54736	high
CGGA_1343	0.257534	1	6.15109	2.04969	4.821	7.45554	5.80452	6.39887	7.7209	high
CGGA_1346	0.778082	1	4.50724	3.13095	3.92341	6.73836	6.99171	5.38099	6.91519	high
CGGA_1370	6.32877	0	2.52644	2.16234	4.26143	4.80129	3.14529	4.51873	5.02473	low
CGGA_1393	0.753425	1	4.70725	2.571	3.66265	5.85464	7.41188	5.20581	6.69605	high
CGGA_1408	3.73151	1	2.22526	2.45755	4.50833	5.67256	7.05382	5.9175	6.5821	high
CGGA_1411	0.90137	1	2.68595	4.1174	5.55872	4.07937	6.1317	5.24653	6.07097	high
CGGA_235	6.41096	1	3.5291	4.01265	3.36665	4.58373	3.53409	5.19389	4.72814	low
CGGA_269	8.03288	0	2.10489	4.72937	4.36708	3.76349	7.37652	5.21018	5.63162	high
CGGA_272	0.652055	1	4.10681	2.77051	4.39347	7.15843	2.98743	5.95838	6.19358	high
CGGA_274	1.67123	0	4.7563	5.88097	3.46898	6.7701	5.19443	5.34501	5.98393	high
CGGA_276	1.44932	0	3.2556	4.35223	5.13203	2.94159	4.4366	4.94378	5.07635	low
CGGA_309	0.380822	1	4.37967	3.5002	4.46526	6.1283	5.28735	5.94039	6.48135	high
CGGA_318	0.608219	1	6.33377	3.67513	6.36453	8.54179	4.66755	6.06249	8.25178	high
CGGA_323	11.0219	0	1.58368	3.0214	2.8411	4.9373	3.88237	4.18473	4.37633	low
CGGA_330	3.07123	1	2.68674	3.87144	4.39033	5.12791	6.96583	5.66886	6.22465	high
CGGA_413	0.50137	0	5.20643	1.94911	5.48846	4.23439	7.10736	5.42577	7.03072	high
CGGA_426	4.27397	1	4.55828	3.44664	5.03167	7.51067	5.78201	6.97454	7.47928	high
CGGA_448	0.969863	1	3.57275	3.90911	5.10297	5.39226	6.48487	5.62425	6.62461	high
CGGA_483	0.758904	1	5.59563	1.99685	4.99813	5.85484	4.92092	6.69337	6.96816	high
CGGA_488	1.19178	1	3.82674	3.94581	4.36757	7.47324	6.34789	4.23426	6.83814	high
CGGA_493	6.52603	1	3.42393	3.77807	4.18083	3.32464	4.01177	5.20691	4.79836	low
CGGA_494	10.4164	0	1.23096	3.6884	3.87233	3.76871	3.9749	4.3378	4.34432	low
CGGA_495	0.808219	1	5.92381	3.80635	3.46795	3.21393	6.39903	5.65977	5.58072	high
CGGA_499	0.334247	1	5.3444	3.06426	3.64498	3.60344	3.55445	5.79241	5.00008	low
CGGA_525	0.378082	1	4.66225	4.91463	4.33692	5.39086	6.74178	5.93384	6.47887	high
CGGA_541	10.2493	0	1.64045	4.14668	2.81899	5.04109	4.3326	4.43027	4.44574	low
CGGA_564	1.86027	1	3.01289	2.90824	4.31994	5.2095	7.82066	5.14886	6.55102	high
CGGA_565	9.87671	0	1.88846	4.48956	4.59199	4.18777	4.65631	4.89685	5.07223	low
CGGA_578	0.991781	1	5.10758	2.74809	4.42243	3.62142	4.83706	6.49939	5.77059	high
CGGA_599	1.14521	1	3.17513	3.14979	5.04148	3.02586	6.2783	5.07462	5.7013	high
CGGA_604	1.04384	1	4.23069	3.22399	4.70169	8.63831	7.24754	5.9448	7.96358	high
CGGA_616	2.60822	1	5.19854	2.64823	4.69464	7.05915	6.69708	6.51818	7.57283	high
CGGA_624	0.334247	1	4.16521	3.11258	5.75049	7.04325	6.14959	6.03723	7.59168	high
CGGA_630	10.0493	0	2.27554	3.63169	3.34438	5.46236	3.60014	5.04472	4.84276	low
CGGA_633	4.96438	1	3.34864	2.59992	3.26198	4.0088	6.83531	5.08763	5.50673	low
CGGA_638	6.53699	0	3.01804	3.57989	3.88212	6.48982	4.04972	4.98346	5.66167	high
CGGA_643	0.906849	1	4.51267	3.50456	2.97395	6.43031	3.76137	4.84576	5.41352	low
CGGA_658	1.01918	1	4.29866	2.64296	4.42807	5.03169	5.88576	5.16406	6.2494	high
CGGA_659	2	0	1.61753	3.77869	2.54543	5.60047	4.45307	4.2435	4.56056	low
CGGA_669	1.66301	1	2.2385	3.97604	3.20375	4.65615	4.4563	4.49685	4.64228	low
CGGA_676	1.03014	1	2.96205	2.29195	5.01703	5.00356	6.30301	5.47895	6.45904	high
CGGA_678	1.05753	1	4.27053	3.08773	5.41601	8.10084	5.21948	5.74419	7.52969	high
CGGA_679	0.720548	1	4.46486	3.06083	5.46758	5.09616	7.15917	6.13761	7.16702	high
CGGA_680	7.63836	1	4.6824	1.50399	3.80556	4.1462	5.98354	5.06275	5.88588	high
CGGA_681	0.30137	1	4.01762	2.84883	4.44768	4.41821	5.11704	5.2595	5.78453	high
CGGA_700	0.465753	0	3.87322	3.30473	3.66528	3.34179	3.69617	5.40484	4.64405	low
CGGA_727	2.80274	1	3.01399	3.00912	4.73988	4.70595	7.54387	5.36173	6.50209	high
CGGA_731	1.37808	1	5.23795	1.64681	5.11918	6.24062	5.58588	6.11539	7.24035	high
CGGA_766	9.51233	0	3.65556	4.1757	3.78035	3.32054	3.9336	5.26277	4.60704	low
CGGA_773	1.2137	1	2.03676	3.21883	3.80057	3.96537	4.90689	4.90042	4.88621	low
CGGA_782	0.791781	1	4.48087	2.85363	4.81656	4.82076	6.93062	5.79425	6.71664	high
CGGA_789	0.945205	1	4.39434	3.123	4.2693	5.48067	6.71409	5.99998	6.62363	high
CGGA_791	0.690411	1	4.12423	2.91585	3.50054	6.14153	5.10267	5.35243	5.96993	high
CGGA_796	1.53151	0	2.21227	2.18924	4.80646	5.12271	6.29546	5.30688	6.27162	high
CGGA_802	1.86575	1	4.81167	3.61219	4.41297	4.98106	5.49599	6.36862	6.24527	high
CGGA_804	1.68219	0	3.15862	3.54337	6.33823	3.31411	5.24421	4.90542	6.00485	high
CGGA_807	9.35616	0	1.7202	2.81194	3.28907	5.64433	4.26139	4.51951	4.99301	low
CGGA_808	3.19726	0	2.88082	3.22185	5.22953	5.12012	6.30578	5.11633	6.43553	high
CGGA_837	1.18356	1	5.93632	2.55332	5.04993	8.7914	6.32328	6.32809	8.3099	high
CGGA_842	0.641096	1	4.42227	2.76131	4.22757	6.40991	4.74628	6.47613	6.47245	high
CGGA_848	0.558904	0	3.74275	3.62552	4.76778	6.77241	6.68672	5.6954	7.06272	high
CGGA_850	1.54521	0	3.53854	3.73332	5.03947	7.18723	5.1154	6.15601	6.89398	high
CGGA_859	1.06027	1	6.5022	2.68894	4.99033	6.78955	6.55864	6.35733	7.76586	high
CGGA_871	9.15068	0	2.77385	4.01784	3.75706	4.67134	4.52262	4.80658	5.0247	low
CGGA_876	0.435616	1	4.05614	3.50683	5.42142	4.89681	6.86417	6.34767	6.90941	high
CGGA_878	2.36438	1	3.45134	3.77148	5.87368	6.42272	7.3789	6.03698	7.58807	high
CGGA_902	0.528767	1	3.91694	3.31479	4.08118	5.70133	6.05456	5.20958	6.24121	high
CGGA_D11	2.26575	1	3.1806	2.75475	5.89912	6.10202	5.23879	5.28733	6.87551	high
CGGA_D16	0.715068	1	3.8735	4.67287	5.62325	3.55663	5.52308	5.43874	5.91937	high
CGGA_D26	0.720548	1	5.70328	3.07688	3.80721	7.71779	4.87484	6.30721	6.92359	high
CGGA_D32	0.980822	1	4.9644	3.42548	5.22319	6.54765	4.40447	5.96321	6.81125	high
CGGA_D35	1.81096	1	4.79869	4.29217	5.19107	9.32323	6.55444	6.05058	8.20589	high
CGGA_D36	0.0931507	1	5.70045	2.65638	4.98532	6.71185	5.29397	6.47096	7.27268	high
CGGA_D37	2.64384	1	4.88215	3.40725	4.80419	5.36742	6.4704	6.23471	6.82766	high
CGGA_D44	0.857534	1	3.1231	3.88516	3.90006	7.21062	3.67921	5.89337	5.9008	high
CGGA_D51	0.369863	1	4.23782	3.29289	6.27666	5.02597	7.17996	5.71347	7.38403	high
CGGA_D57	2.09863	1	3.27523	3.85803	5.02336	5.78455	5.95464	5.60875	6.529	high
CGGA_D58	0.49589	1	2.2768	3.86428	4.81065	5.03219	6.58306	4.78848	6.09569	high
CGGA_D62	1.36986	1	3.56849	3.60282	4.39382	4.34177	5.07334	4.74316	5.50851	low
CGGA_D64	0.276712	1	3.91587	3.14312	4.42173	6.88728	3.33453	5.67877	6.1068	high
CGGA_J030	7.60274	0	3.03052	3.56082	3.59392	3.9812	4.86269	5.06826	4.94033	low
CGGA_J130	6.86849	0	1.2924	2.97694	3.32098	5.33897	5.02471	4.44318	5.01747	low
CGGA_1005	9.00274	0	3.18958	3.37782	3.3678	3.36349	3.18818	4.84931	4.1961	low
CGGA_1013	4.72603	1	3.25823	4.26572	3.31035	3.83408	5.09932	5.36628	4.83403	low
CGGA_1020	3.06849	1	3.36322	3.07964	4.54184	3.52931	3.51509	4.8691	4.90789	low
CGGA_1027	7.36438	0	4.91828	2.70947	4.13249	4.2655	3.91285	5.69244	5.48294	low
CGGA_1031	6.73151	1	2.74546	4.47276	4.23985	3.59957	4.52017	5.02361	4.84738	low
CGGA_1050	8.32877	0	3.10422	4.69635	4.63542	6.22644	3.01306	5.1357	5.52678	low
CGGA_1060	0.621918	1	4.46129	3.60629	4.12883	5.19149	2.73647	5.39263	5.2598	low
CGGA_1061	1.45753	1	4.58302	3.79924	4.45908	2.99451	2.62607	5.3037	4.62871	low
CGGA_1068	0.186301	1	4.85501	3.75805	4.0126	6.48226	4.18766	5.63834	6.11846	high
CGGA_1094	0.690411	1	4.27829	3.59624	3.92804	5.4721	3.66893	5.65893	5.52605	low
CGGA_1105	1.66849	1	4.09751	2.39881	4.68179	5.82125	5.4063	6.01467	6.58227	high
CGGA_1113	3.46575	1	4.87347	2.84451	3.53315	5.64789	3.59256	5.22846	5.52132	low
CGGA_1129	0.460274	1	3.42348	3.95088	2.40378	6.87245	4.39642	6.03202	5.40315	low
CGGA_1136	0.646575	1	5.14119	2.75613	4.94697	4.19385	5.56281	5.6034	6.28477	high
CGGA_1146	6.84384	0	2.92984	2.72301	3.44703	2.874	6.22025	5.6007	5.01677	low
CGGA_1160	1.16712	1	5.06323	3.53183	4.68461	7.11048	4.71676	6.43286	6.91463	high
CGGA_1170	0.947945	1	5.47892	3.43323	4.29493	5.6076	2.99491	5.17425	5.70289	high
CGGA_1175	1.20822	1	4.22304	2.82803	3.62643	5.74549	3.40255	5.12715	5.42277	low
CGGA_1189	7.12877	0	3.72552	3.32238	3.99711	5.42825	4.31455	5.26534	5.60881	high
CGGA_1190	7.12877	0	4.53124	3.31014	3.83019	5.35409	2.77711	5.2715	5.22541	low
CGGA_1219	5.80822	1	3.89841	3.5034	2.24272	2.54292	4.28284	4.83363	3.84454	low
CGGA_1227	3.27945	1	3.31951	3.06806	4.21045	5.36148	5.54476	5.27503	5.97712	high
CGGA_1231	6.24384	1	1.63882	4.51966	5.29516	3.76651	6.4915	5.13706	5.72282	high
CGGA_1287	1.46027	1	3.50895	3.39284	3.76454	3.24628	3.95722	5.62514	4.68285	low
CGGA_1307	6.54795	0	3.70312	2.99348	3.7935	5.69987	5.02559	6.11953	5.9399	high
CGGA_1314	0.471233	1	4.65467	3.72761	4.02908	6.90702	3.96855	6.26036	6.25026	high
CGGA_1322	0.693151	1	3.49504	4.20374	3.33182	5.76998	3.47835	5.16858	5.06426	low
CGGA_1324	2.32329	1	4.7893	3.11752	4.6057	5.25618	4.6653	5.36684	6.12028	high
CGGA_1329	0.893151	1	4.79037	3.44582	3.79719	5.58779	3.43015	6.9949	5.70235	high
CGGA_1330	6.48219	0	4.34766	3.27979	5.01166	4.37889	5.84492	5.93081	6.30333	high
CGGA_1374	0.386301	1	5.71449	3.57148	4.15394	5.47053	3.85618	6.09546	5.96796	high
CGGA_1375	0.252055	1	4.21738	3.29176	4.27055	5.83412	3.19943	5.56812	5.67541	high
CGGA_1381	0.126027	1	5.38012	2.89687	3.7273	5.08787	3.22499	5.00765	5.36965	low
CGGA_1384	0.523288	1	4.2265	2.68913	3.95688	3.83022	2.63526	5.5637	4.78217	low
CGGA_1388	1.32877	1	4.12814	2.71768	4.80351	3.41405	4.53451	6.76958	5.65362	high
CGGA_1394	0.380822	1	3.93827	3.90891	5.25008	4.35899	3.12756	5.19766	5.42923	low
CGGA_1406	5.90137	1	3.9218	3.38315	4.34142	3.10286	5.89055	5.80259	5.50606	low
CGGA_1409	6.16164	0	2.82897	4.36303	3.75017	4.19171	3.20387	4.76581	4.46682	low
CGGA_1412	0.810959	1	3.64494	3.58423	4.6574	5.39243	5.83854	5.51384	6.28852	high
CGGA_236	1.93425	0	4.08646	4.45644	3.80072	5.18518	1.78172	5.20898	4.68026	low
CGGA_241	11.4055	0	2.08657	5.08569	3.2261	4.56154	4.35136	4.3783	4.43542	low
CGGA_245	0.871233	1	4.01806	3.42712	4.77781	3.8918	5.48931	5.81938	5.85908	high
CGGA_251	3.5589	0	1.95479	3.05798	3.69153	4.37874	4.67553	4.78779	4.90328	low
CGGA_252	0.452055	0	3.42377	2.78767	3.52947	3.66884	3.37985	5.2244	4.56557	low
CGGA_254	11.3507	0	2.80678	3.45585	4.84283	3.57862	5.7447	4.88626	5.53728	high
CGGA_256	0.432877	0	2.34801	3.93387	4.17258	3.15945	5.03216	5.98133	4.91686	low
CGGA_261	11.3151	0	2.4772	3.52567	3.84054	3.38462	4.03168	5.02566	4.52491	low
CGGA_267	3.76438	1	2.07674	3.97507	3.74699	2.47629	2.68624	5.23225	3.72208	low
CGGA_273	7.21918	1	3.97521	3.91483	3.45368	2.85093	4.51708	5.07826	4.52995	low
CGGA_283	9.50685	1	2.76573	3.82603	3.6448	4.5338	5.60513	4.79198	5.24593	low
CGGA_300	6.02466	1	2.66346	3.6073	3.98849	3.76665	4.13383	4.8591	4.74654	low
CGGA_314	7.03562	1	2.79653	3.09515	4.74125	2.87484	4.07996	4.92813	4.84188	low
CGGA_333	4.88493	0	1.58866	4.08929	3.30979	5.2421	5.84597	5.02491	5.20809	low
CGGA_337	2.76164	1	3.70781	2.43705	3.65359	3.88863	6.32795	5.12504	5.57648	high
CGGA_374	1.35068	1	3.80134	4.21268	3.48599	3.52564	2.52682	6.51435	4.33046	low
CGGA_400	3.61918	1	2.89453	2.7093	4.53522	3.48657	5.9085	5.59171	5.59649	high
CGGA_431	10.5918	0	4.74131	3.79685	3.47394	3.02054	1.84459	5.62489	4.0641	low
CGGA_446	10.5753	0	4.21016	3.72977	3.63493	4.9224	2.24092	5.1434	4.73727	low
CGGA_458	1.14795	1	3.08163	3.17039	3.74653	3.74181	3.68073	4.97639	4.6392	low
CGGA_479	10.4438	0	2.75404	4.83673	4.64937	4.68584	4.54011	5.28916	5.38517	low
CGGA_485	6.67671	0	2.71389	3.42936	3.55712	5.05754	5.75624	5.13091	5.49765	low
CGGA_490	10.4219	0	2.91794	4.52056	3.74948	5.06786	5.60893	4.9749	5.4439	low
CGGA_491	2.94247	1	3.7243	3.71561	3.62344	4.11614	4.31396	4.92987	4.92985	low
CGGA_501	10.4055	0	3.70685	3.66326	4.14561	4.6008	5.36582	5.21277	5.64126	high
CGGA_502	10.3589	0	1.95366	3.64615	3.40698	3.72249	3.30314	5.74052	4.23555	low
CGGA_510	10.3288	0	2.70831	4.005	4.12574	4.01743	5.21458	5.53563	5.23257	low
CGGA_543	10.2356	0	2.80802	4.48956	3.96716	3.76753	4.61479	4.65089	4.77682	low
CGGA_545	1.52055	1	3.08043	2.84779	4.67438	3.97653	4.70826	5.50845	5.49543	low
CGGA_551	10.2137	0	2.4914	3.80031	3.73961	4.56928	3.862	5.02669	4.80313	low
CGGA_560	10.1973	0	4.12647	3.88709	3.23509	3.36374	2.69436	5.34078	4.16424	low
CGGA_580	3.81918	1	3.13851	4.64282	3.91831	3.74853	3.58587	5.16293	4.56588	low
CGGA_591	4.53151	1	2.11141	3.42171	3.82493	3.39672	5.31026	5.87879	4.92551	low
CGGA_598	10.074	1	3.55633	4.1743	3.92686	4.96769	3.36856	5.21075	5.04044	low
CGGA_601	3.10411	1	1.89904	2.95735	2.80726	4.73382	4.25058	4.71174	4.51728	low
CGGA_603	0.460274	0	4.4221	3.67294	3.99889	3.56603	5.1201	4.79617	5.23476	low
CGGA_605	10.0493	0	5.47505	4.8305	4.69909	3.70217	5.23216	6.00319	5.8086	high
CGGA_607	3.80548	0	2.13406	3.24042	4.14667	2.28202	3.17161	5.01737	4.02387	low
CGGA_632	1.57808	1	3.74835	4.51746	4.19248	3.23909	3.15112	6.00271	4.60859	low
CGGA_635	9.94795	0	2.95596	3.42462	3.78677	5.78034	3.45452	4.9229	5.21924	low
CGGA_641	9.34521	1	3.69595	4.18167	3.37479	6.5313	3.4216	5.21717	5.36228	low
CGGA_642	9.91233	0	2.78228	3.26973	3.49155	2.95114	2.77457	5.024	3.96208	low
CGGA_655	9.86301	0	3.33658	4.25444	3.94936	6.44466	3.26634	4.97438	5.44086	low
CGGA_662	0.778082	1	3.04093	4.14239	4.24912	4.65631	3.76119	5.33933	5.11581	low
CGGA_666	6.84658	1	3.27071	3.64287	3.40588	4.63233	4.12624	5.03935	4.90171	low
CGGA_671	9.81918	0	2.60507	2.89602	3.13982	4.78834	4.79242	4.71752	4.95229	low
CGGA_675	9.80548	0	3.60897	4.06081	4.10916	6.42733	4.15216	5.17178	5.83685	high
CGGA_685	8.87397	1	1.96583	2.39965	3.3778	3.28385	4.6722	5.16463	4.51871	low
CGGA_689	9.76164	0	2.9829	3.8665	3.54978	4.32656	3.95463	5.33382	4.77776	low
CGGA_694	3.27123	1	2.95434	2.7697	5.34127	3.29593	6.16173	5.72787	5.96844	high
CGGA_698	5.07123	1	3.46724	2.90949	3.86997	3.64196	4.16785	5.72939	4.97414	low
CGGA_704	7.04658	1	2.00346	3.13072	4.32504	3.92795	3.65095	5.56564	4.83553	low
CGGA_710	1.80822	1	2.5251	3.50238	5.38502	3.09458	6.11596	5.34692	5.71374	high
CGGA_715	9.39452	0	2.80444	3.57442	3.10571	4.2088	3.97249	4.3728	4.43981	low
CGGA_725	9.74795	0	2.32144	4.30453	4.01551	3.48416	4.69753	5.33262	4.74512	low
CGGA_747	2.65753	1	4.31236	4.35705	3.49203	2.39462	2.67974	4.76312	3.86072	low
CGGA_752	9.55068	0	3.06355	3.90932	3.33667	4.11198	4.84769	5.20656	4.85464	low
CGGA_757	2.86849	1	3.6535	3.7689	4.88582	2.7015	2.39102	5.10393	4.47397	low
CGGA_760	9.53151	0	3.26106	4.27703	4.3946	5.4642	4.62764	4.86438	5.65225	high
CGGA_761	5.0411	1	3.78149	3.90911	3.6266	5.79341	4.61913	5.33547	5.61131	high
CGGA_762	9.51781	0	2.95255	4.1929	4.09398	4.15052	3.79547	4.80881	4.8072	low
CGGA_785	9.47123	0	3.07051	4.22373	4.1964	3.8081	3.71501	4.94593	4.74762	low
CGGA_812	9.34247	0	1.7752	4.63463	4.10916	4.36975	6.32893	5.23261	5.392	low
CGGA_815	6.07945	1	2.9833	3.09802	5.06844	3.04612	4.18396	5.47559	5.1638	low
CGGA_818	9.32055	0	2.09373	2.80916	3.10681	3.80911	3.54966	5.87781	4.33109	low
CGGA_822	6.12877	1	3.55262	3.81399	3.7254	3.72182	2.96736	5.28837	4.4749	low
CGGA_834	9.28219	0	4.59315	2.25116	4.8647	6.97796	5.51702	5.8227	7.15202	high
CGGA_835	1.41644	0	3.04208	3.91942	3.29799	5.4384	5.63327	5.23744	5.49531	low
CGGA_838	9.27671	0	3.8384	2.91585	3.0906	5.53737	3.28313	4.99144	5.0011	low
CGGA_843	9.26027	0	3.38624	3.53021	4.29477	4.6435	4.25572	5.18545	5.37102	low
CGGA_856	3.55342	0	2.77218	5.29341	3.69848	6.96162	4.56344	4.88437	5.64865	high
CGGA_858	9.20274	0	2.39383	3.96746	3.20429	4.17383	4.21411	4.79337	4.47711	low
CGGA_864	9.1863	0	1.93777	3.8102	4.19122	4.75266	5.10979	5.28936	5.33949	low
CGGA_884	3.09863	1	2.98075	2.95278	3.95582	4.01453	3.41997	5.57029	4.82455	low
CGGA_892	1.2274	0	3.89722	4.9191	3.87386	6.21786	4.80746	5.12006	5.79829	high
CGGA_893	8.65753	1	3.39551	3.00356	3.2574	4.37972	3.39509	4.77519	4.60914	low
CGGA_898	4.55616	1	2.69537	2.97967	4.00253	4.32503	5.16766	5.04685	5.31688	low
CGGA_899	0.632877	1	4.52594	3.58853	4.45457	4.27656	4.28328	4.99347	5.48614	low
CGGA_904	2.12055	1	3.58921	3.24226	3.83309	3.08329	2.99645	5.43977	4.40057	low
CGGA_905	8.69589	1	1.94615	3.52237	3.98031	3.26192	4.20397	5.29793	4.53554	low
CGGA_908	6.67397	1	3.5499	2.14428	3.96647	4.02488	3.27864	5.12784	4.92106	low
CGGA_909	9.44658	0	2.97777	3.45217	4.00441	6.55337	4.44807	4.99347	5.85293	high
CGGA_D15	8.7589	0	3.63927	3.37161	3.14595	6.98141	2.97809	5.23243	5.36936	low
CGGA_D20	6.48493	1	2.79228	3.45848	2.97096	4.21326	6.0114	4.63258	4.98601	low
CGGA_D21	3.30959	1	4.20775	2.93339	4.19477	4.60631	4.81694	5.54627	5.71284	high
CGGA_D24	2.29315	1	4.06137	4.2706	3.78131	3.90342	5.21685	4.93484	5.17388	low
CGGA_D27	8.70685	0	4.23767	4.06492	3.37393	3.02506	2.43747	5.68884	4.08138	low
CGGA_D29	8.68767	0	3.66641	4.49748	4.48775	4.62391	3.99674	5.12731	5.31415	low
CGGA_D33	0.479452	1	5.16132	2.63099	4.29538	4.92612	4.33656	6.29117	6.00942	high
CGGA_D34	0.40274	1	4.24794	3.07848	5.51818	5.38774	3.88563	5.7527	6.30056	high
CGGA_D38	1.88767	1	4.22123	3.62829	4.86957	4.89296	1.71144	5.24547	5.13613	low
CGGA_D40	8.45205	0	3.60652	4.33863	3.98551	2.47037	4.78344	4.63393	4.54605	low
CGGA_D45	2.34521	0	3.53485	4.1373	3.98204	2.6758	2.80075	5.19976	4.14324	low
CGGA_D46	0.821918	1	2.57246	2.60453	3.72261	7.59551	2.22609	5.92323	5.59896	high
CGGA_D47	2.87123	1	4.93208	3.82466	3.79136	4.90301	2.68074	5.32132	5.05062	low
CGGA_D48	0.605479	1	4.24122	3.66701	5.28549	3.55542	4.29003	5.01447	5.55112	high
CGGA_D52	8.37534	0	2.90972	3.95103	3.03387	7.28368	3.76975	4.97039	5.42634	low
CGGA_D56	0.175342	1	4.83422	3.29129	4.07706	4.57557	4.81451	5.25359	5.68356	high
CGGA_D59	7.61096	0	4.17755	2.94975	4.11313	6.33355	3.75408	5.44512	5.9417	high
CGGA_D61	11.2027	0	3.32979	4.55141	3.55302	5.17699	4.85143	4.43009	5.18813	low
CGGA_D63	0.580822	1	3.57755	3.23418	3.68948	4.32408	3.43614	4.65828	4.7796	low
CGGA_J023	2.81644	1	4.70482	3.38039	3.60445	5.27903	2.91363	5.3031	5.16644	low
CGGA_J024	7.67397	0	2.34171	3.60333	4.26425	4.8412	6.95679	5.16128	5.98296	high
CGGA_J042	3.86027	1	4.22745	2.82399	4.47809	2.92484	5.58676	5.58472	5.50565	low
CGGA_1004	2.46301	1	2.74862	4.30251	4.68975	5.03895	7.30649	5.67242	6.38277	high
CGGA_1008	0.863014	1	4.07882	2.86402	5.35206	6.42968	5.21044	5.38399	6.89186	high
CGGA_1053	1.0137	1	4.7923	3.89028	4.5092	6.67174	6.38672	5.38036	6.94543	high
CGGA_1070	0.912329	1	4.05156	4.23345	4.7717	6.44466	4.91957	5.60603	6.44551	high
CGGA_1071	7.87945	0	6.37848	2.43816	5.19524	6.87436	6.31282	5.94332	7.77096	high
CGGA_1073	0.739726	1	5.20978	3.95125	5.26008	5.08179	5.15445	6.10826	6.54819	high
CGGA_1074	0.235616	1	4.71467	3.72647	5.6182	4.29169	7.79499	6.06007	7.10128	high
CGGA_1095	7.61096	1	4.7709	3.52397	3.39775	4.79234	3.79815	5.79146	5.21307	low
CGGA_1099	0.334247	1	4.34672	4.10105	4.36862	6.08088	6.52217	5.60717	6.656	high
CGGA_1114	1.26027	1	3.31484	3.14023	6.12188	5.87018	7.74732	5.53718	7.5963	high
CGGA_1116	0.679452	1	4.0496	4.21367	3.95888	3.5552	5.19512	5.48962	5.19793	low
CGGA_1118	1.09041	1	3.80346	3.50714	3.31327	3.15675	4.5365	5.9845	4.69863	low
CGGA_1119	1.15616	1	3.75389	3.93042	3.17261	5.86624	2.50277	5.71939	4.89653	low
CGGA_1197	2.58082	1	4.85572	3.61636	5.13546	3.72267	4.01551	5.21581	5.59854	high
CGGA_1246	6.82466	0	3.89813	3.86682	3.69329	4.75543	4.90481	5.308	5.39348	low
CGGA_1275	0.50137	1	4.58653	4.03778	4.77044	5.09071	6.54768	5.78099	6.57289	high
CGGA_1450	2.62192	1	4.0555	3.70822	3.38044	5.36513	2.94707	4.90194	4.91786	low
CGGA_1460	0.572603	1	4.45076	3.37287	4.61701	5.84719	4.91326	4.95147	6.25774	high
CGGA_1475	0.49863	1	5.04682	3.8235	3.99626	6.29088	4.37041	6.00579	6.16673	high
CGGA_243	8.15616	0	4.33817	3.9599	3.56345	4.16595	2.37931	5.34098	4.51331	low
CGGA_247	1.66849	1	4.37923	4.18505	3.62271	2.12914	2.72713	4.62299	3.85403	low
CGGA_738	9.59178	0	2.56813	2.88331	4.71692	3.22707	5.81941	5.19409	5.44359	low
CGGA_759	3.46027	1	3.02489	3.63903	4.10483	4.85531	5.01419	5.89595	5.58154	high
CGGA_D30	0.589041	1	2.87594	3.59532	5.16774	5.48708	6.48756	5.15423	6.54575	high

## Sheet: Risk.GSE16011
id	futime	fustat	TMEM45A	TMEM88	TMEM140	TMEM158	TMEM176A	TMEM43	riskScore	risk
GSM405201	9.81918	1	3.67228	4.82146	3.81708	1.51208	2.77627	4.6462	3.56337	low
GSM405202	11.6712	1	3.24343	4.74143	5.02796	4.48249	3.97827	6.02416	5.50399	low
GSM405203	8.92055	1	3.67316	4.4234	3.61227	4.27309	4.50668	5.16502	4.97538	low
GSM405204	8.58904	1	4.37794	3.47539	4.12731	4.64476	3.00592	5.33122	5.1438	low
GSM405205	3.2411	1	4.09252	3.83218	4.95357	6.05144	4.54754	6.20385	6.41002	high
GSM405206	6.81096	1	3.72407	3.93201	3.54271	4.47953	2.95956	5.52354	4.69086	low
GSM405207	8.12055	1	4.43836	3.40135	3.14058	2.54893	3.30922	4.71221	4.0501	low
GSM405208	3.0411	1	4.6108	5.28908	3.28718	5.57497	2.75117	5.57332	4.89987	low
GSM405210	10.2795	1	3.62571	3.75252	3.37923	5.72239	2.94029	3.46348	4.78753	low
GSM405211	1.83014	1	3.22179	3.0135	4.7299	5.2267	5.50504	4.80955	6.07844	high
GSM405212	17.4904	1	4.55865	4.20103	3.01321	4.49557	2.00157	5.52545	4.31624	low
GSM405213	1.33973	1	2.74015	3.57135	4.96584	6.25011	5.04802	5.382	6.3237	high
GSM405214	1.50137	1	5.85305	3.70662	4.88617	5.84956	7.63286	7.03114	7.56857	high
GSM405215	2.30137	1	4.37973	3.30963	3.25802	5.30671	5.651	5.5703	5.76584	high
GSM405216	3.27945	1	1.09327	4.23703	2.80467	4.2495	5.12878	4.78291	4.33625	low
GSM405217	6.76986	0	3.61704	2.78722	4.41507	4.64432	4.95407	5.46561	5.76509	high
GSM405218	0.641096	1	5.2884	3.56983	4.85012	6.84195	6.21148	5.91081	7.27953	high
GSM405219	0.580822	1	4.03381	3.38481	5.12603	5.76141	5.21002	4.69477	6.42811	high
GSM405220	1.27123	1	5.3832	2.85697	4.96831	6.20146	4.65969	6.64633	6.86747	high
GSM405221	0.690411	1	5.08903	3.12686	3.99142	7.06777	6.56148	6.49483	7.1652	high
GSM405222	1.30137	1	2.50778	2.85767	4.07791	5.34801	3.62701	5.00415	5.24216	low
GSM405223	1.92055	1	4.884	2.68009	4.45883	5.79329	4.49064	5.30959	6.24305	high
GSM405224	0.479452	1	4.59762	3.19166	4.99716	4.9034	5.47281	5.61497	6.38284	high
GSM405225	3.47123	1	2.67754	3.36546	4.10511	2.07156	3.59091	5.80057	4.2218	low
GSM405226	0.279452	1	4.54825	3.07935	3.45017	7.03322	6.69543	5.59295	6.76612	high
GSM405227	4.76986	1	3.97389	4.56019	3.59292	5.09336	2.21067	5.29561	4.65923	low
GSM405228	0.709589	1	3.72326	3.6491	4.11327	4.66759	3.87981	5.49142	5.27762	low
GSM405229	0.660274	1	4.61287	3.0901	3.6585	5.37701	6.05757	5.45969	6.12195	high
GSM405230	0.471233	1	4.87416	2.33062	3.74126	7.51668	5.2474	6.06213	6.84199	high
GSM405231	1.26027	1	4.03529	3.01626	4.66079	6.78172	4.62479	5.26118	6.51332	high
GSM405232	0.980822	1	2.53748	3.2232	3.24997	6.30307	4.84064	4.9815	5.5031	low
GSM405233	0.860274	1	4.24717	3.60015	5.49633	6.39602	5.08923	5.57392	6.88241	high
GSM405234	0.619178	1	5.12498	4.85541	4.20132	5.96737	5.09162	5.11753	6.14481	high
GSM405235	0.210959	1	4.44336	2.93226	4.53999	5.66271	6.20696	6.3909	6.73536	high
GSM405236	1.03014	1	5.64693	3.06669	4.87435	6.27931	6.25434	6.03691	7.24194	high
GSM405237	0.410959	1	4.29905	3.652	4.11874	6.19945	5.86445	6.1901	6.5155	high
GSM405238	0.939726	1	1.90558	3.93748	4.46476	3.21424	5.638	6.38054	5.20056	low
GSM405239	0.589041	1	5.71916	3.87616	4.50509	6.4338	6.52354	6.03995	7.13639	high
GSM405240	6.61918	0	4.36117	3.219	4.42753	5.93714	5.18225	5.71734	6.37254	high
GSM405241	0.158904	1	4.63332	2.62229	4.68996	5.82369	6.61631	5.71932	6.9507	high
GSM405242	0.180822	1	3.80197	2.67342	4.38896	6.45342	4.43451	5.92805	6.31111	high
GSM405243	0.879452	1	3.77278	3.68034	4.16695	4.72261	5.80203	4.84083	5.77622	high
GSM405244	2.04932	1	2.64501	4.66409	4.48067	2.26833	5.66127	4.73775	4.75078	low
GSM405245	1.4	1	4.10722	3.45396	4.54838	4.48707	5.83792	6.16851	6.1084	high
GSM405246	6.30959	1	4.47652	4.09368	3.2293	2.97268	2.6578	5.01116	4.01897	low
GSM405247	1.58904	1	3.74892	3.02931	5.25913	6.20537	5.76738	5.19236	6.83552	high
GSM405248	0.841096	1	3.37648	2.75765	5.05653	5.62704	4.93868	5.23177	6.29877	high
GSM405250	1.47945	1	3.33195	3.81634	4.11615	2.19594	4.11748	4.91595	4.36982	low
GSM405251	3.21096	1	2.71253	4.24749	3.74487	2.99273	4.18547	4.97246	4.35272	low
GSM405252	0.369863	1	4.92867	2.81992	4.51427	5.62845	6.97447	5.81339	6.94855	high
GSM405253	12.5589	0	3.34495	3.47188	2.83956	6.36389	4.33895	4.88628	5.30628	low
GSM405254	0.589041	1	4.24938	3.6851	4.78077	6.87587	5.74223	5.41624	6.88775	high
GSM405255	1.07945	1	3.73616	3.70928	3.76432	5.39004	5.02125	5.45598	5.67454	high
GSM405256	4.78904	1	1.56179	3.59736	3.60088	4.42077	4.6829	4.32596	4.70339	low
GSM405257	10.8603	0	4.69675	4.29852	3.50837	5.58331	2.73717	5.04588	5.04961	low
GSM405258	1.84932	1	2.63643	3.94676	3.54642	2.01255	4.21762	5.13103	3.98761	low
GSM405259	0.410959	1	3.16434	3.27035	5.5789	6.38921	7.27459	5.54849	7.36853	high
GSM405260	0.819178	1	4.66779	3.37228	4.08644	5.31372	5.81867	5.16113	6.16282	high
GSM405261	0.980822	1	4.0425	3.7518	5.49418	5.71861	6.57642	5.18966	6.96977	high
GSM405262	2.89041	1	2.63778	3.22808	3.9226	6.73647	5.58952	5.06043	6.16799	high
GSM405263	1.55068	1	3.32575	4.02941	4.08286	6.33459	7.02417	6.17672	6.66095	high
GSM405264	0.320548	1	2.94207	3.75469	4.66146	7.19495	4.63224	5.98249	6.47894	high
GSM405265	1.81096	1	3.27549	3.17061	4.47899	3.95727	6.33993	6.10306	5.92369	high
GSM405266	0.249315	1	5.19654	3.02113	4.91252	5.66136	7.00225	5.12457	7.07991	high
GSM405267	0.649315	1	3.95653	3.35656	3.93666	6.33242	3.68163	5.52848	5.7759	high
GSM405268	0.641096	1	2.48892	3.62888	5.63152	5.50211	5.61627	4.53273	6.36804	high
GSM405270	0.580822	1	3.17296	2.59726	5.30745	5.97656	6.93597	5.59474	7.09897	high
GSM405271	0.30137	1	5.2907	3.47732	5.00805	6.32053	5.98208	5.82647	7.11053	high
GSM405273	0.539726	1	2.17748	2.39644	3.79093	4.77265	5.35299	5.46498	5.45075	low
GSM405274	1.29041	1	4.50278	2.56695	4.44237	6.47397	6.76727	5.88983	7.10692	high
GSM405275	3.46027	1	3.69854	3.96859	3.65614	6.26667	4.86712	6.2347	5.93653	high
GSM405276	0.279452	1	4.51301	3.9988	5.41965	5.85824	6.658	5.86086	7.1389	high
GSM405277	2.7589	1	3.62379	2.67481	4.28622	4.87458	4.67941	5.60481	5.7403	high
GSM405278	0.728767	1	2.94243	3.20286	5.89104	3.34094	7.12928	5.09866	6.36372	high
GSM405279	0.709589	1	3.95746	2.66351	3.21377	6.48267	6.90868	5.08748	6.42521	high
GSM405280	2.46027	1	2.35085	4.1147	4.91648	6.94135	5.0397	5.92172	6.47247	high
GSM405281	3.32055	1	3.32425	4.43402	3.70896	4.44659	4.47452	5.62294	5.06083	low
GSM405282	0.120548	1	4.37614	2.85629	4.39335	7.36505	5.17986	5.92663	6.89835	high
GSM405283	4.07123	1	3.66733	4.34201	3.33592	4.785	3.308	4.3362	4.60644	low
GSM405284	1.6	1	1.67105	3.53233	3.85861	6.6791	3.75145	5.04805	5.42048	low
GSM405285	1.27123	1	4.20524	3.88509	4.35022	5.71247	5.04524	5.25488	6.07591	high
GSM405286	3.1589	1	3.7693	4.24068	3.70962	3.61875	3.38594	6.15525	4.6432	low
GSM405287	6.87123	1	2.67482	5.15618	3.23335	5.27034	2.61765	5.1294	4.37693	low
GSM405288	1.52877	1	4.12676	3.87681	4.58424	5.84562	6.19567	4.64372	6.45285	high
GSM405289	0.189041	1	2.71288	3.30125	4.21987	6.09101	4.29026	4.55278	5.66732	high
GSM405290	1.1589	1	3.61745	2.76025	5.09643	5.86065	4.7462	5.86851	6.45615	high
GSM405291	6.27123	1	3.0185	4.23501	4.05555	2.99132	4.87631	5.21121	4.75653	low
GSM405292	1.10959	1	2.16136	2.93226	4.24096	6.12871	4.36045	4.56666	5.65671	high
GSM405293	0.879452	1	4.6822	3.20829	4.57444	6.36598	6.27349	5.39658	6.89563	high
GSM405294	0.8	1	4.61499	4.13949	2.77754	7.43084	2.13829	5.3896	5.23033	low
GSM405295	1.98904	1	1.8452	3.42529	4.30294	2.72571	6.56243	5.88699	5.2082	low
GSM405296	0.290411	1	4.25253	3.83512	4.42116	6.28924	5.32488	4.77364	6.33158	high
GSM405297	0.720548	1	2.66231	3.68707	3.67854	4.25988	5.00082	4.99408	5.02405	low
GSM405298	1.9589	1	1.89058	3.98479	3.53366	3.73147	2.56731	5.04201	3.96127	low
GSM405299	1.75068	1	4.98006	2.991	3.67723	6.67132	3.52865	5.84629	5.98215	high
GSM405300	2.8411	1	2.99579	6.03101	3.55321	3.78504	3.7486	6.79447	4.48998	low
GSM405301	0.30137	1	5.28229	2.99635	5.20419	6.2914	5.31842	5.95019	7.06604	high
GSM405302	0.739726	1	4.88575	3.59113	4.11936	6.08543	6.56243	5.16556	6.65275	high
GSM405303	0.550685	1	3.22179	2.88869	4.38652	5.91132	4.7828	5.46085	6.05059	high
GSM405304	0.558904	1	3.45907	3.76026	4.13853	5.34313	4.82904	5.86156	5.7631	high
GSM405305	1.06027	1	4.11941	3.60965	6.16527	5.29972	5.20955	5.31125	6.78396	high
GSM405306	8.1589	0	2.55901	4.15408	4.58725	1.36821	6.98564	5.58142	5.00075	low
GSM405307	0.328767	1	4.5511	3.00143	4.55272	4.49475	5.30813	6.1878	6.09079	high
GSM405309	0.260274	1	4.11526	4.04707	3.34764	6.65636	2.86393	5.62062	5.37063	low
GSM405310	6.8	0	2.11919	4.13949	3.78068	5.59293	3.07294	5.20673	4.86807	low
GSM405311	7.47945	0	2.14074	3.8993	4.55599	2.18972	4.04467	5.45787	4.39336	low
GSM405312	1.01918	1	4.28268	2.85629	4.75471	6.95937	5.63366	6.02269	7.03909	high
GSM405313	3.30959	1	3.99212	4.83862	4.19509	4.3876	5.97945	5.89609	5.76557	high
GSM405314	0.649315	1	4.78424	2.88938	3.88748	5.09287	6.74329	5.77417	6.40141	high
GSM405315	0.350685	1	1.17757	3.75814	3.76333	4.68121	3.55196	4.49763	4.48776	low
GSM405316	10.3397	1	4.41702	2.22155	3.65385	5.54224	4.08842	5.31586	5.67421	high
GSM405317	0.449315	1	4.43774	2.92763	4.33024	6.5236	4.70506	5.90388	6.46025	high
GSM405318	6.21096	0	3.39625	4.19833	4.00275	5.23262	2.65185	5.27135	4.94184	low
GSM405319	5.61918	1	4.21946	4.43537	3.68831	4.7126	3.25662	5.15146	4.89838	low
GSM405320	0.6	1	4.5085	3.48841	5.54278	4.36093	6.34639	6.16774	6.69641	high
GSM405321	3.96986	1	3.60983	3.13151	3.63612	2.99889	4.20722	5.59536	4.65493	low
GSM405322	1.13973	1	5.11977	3.14894	5.41293	6.82764	5.99418	5.62294	7.43842	high
GSM405323	0.619178	1	4.09346	3.1652	4.13953	5.69279	3.76183	5.51378	5.71319	high
GSM405324	0.671233	1	4.08147	2.25784	4.46443	5.42561	4.8233	4.98784	6.08696	high
GSM405325	3.64932	1	2.04928	5.07461	3.89332	1.81159	3.7361	5.54909	3.77003	low
GSM405326	0.271233	1	4.58112	4.1409	3.50904	5.79951	4.79498	5.70567	5.76424	high
GSM405327	3.30137	1	4.78644	3.90542	3.35007	3.81501	2.1773	5.00086	4.28933	low
GSM405328	2.26027	1	4.15367	4.07348	4.27499	6.3378	4.66943	5.71998	6.1752	high
GSM405329	5.01918	1	3.84359	4.63758	3.39399	3.90117	2.57664	5.19517	4.23571	low
GSM405330	0.709589	1	4.18332	3.9578	3.70211	2.06045	3.84524	5.63556	4.2845	low
GSM405331	8.23014	0	3.94088	4.29915	3.87914	4.07793	2.97359	5.28111	4.67413	low
GSM405333	9.10959	1	3.53322	5.27677	3.71195	3.98436	3.02126	4.53035	4.32454	low
GSM405334	1.47123	1	4.45416	3.29502	5.28526	4.69401	5.95777	5.25038	6.49227	high
GSM405335	7.4411	1	2.62349	4.30327	3.41899	4.88069	2.78691	5.64636	4.51583	low
GSM405337	0.279452	1	2.10418	3.45666	3.54051	5.47362	2.77627	4.82673	4.66773	low
GSM405338	7.9589	1	2.03768	4.86213	3.33009	4.91326	4.22393	4.99556	4.65068	low
GSM405341	0.630137	1	4.47778	3.19166	4.86566	6.56575	5.13959	5.55283	6.76105	high
GSM405342	2.98904	1	1.23164	4.61564	3.55454	4.15271	5.93566	4.62545	4.81267	low
GSM405344	1.18904	1	2.64302	5.03716	3.69565	3.47457	2.93768	4.78906	4.03209	low
GSM405345	0.890411	1	2.30289	3.42959	4.59558	4.12343	8.19904	6.28245	6.37297	high
GSM405346	6.50137	0	1.18702	3.73018	3.77972	3.51198	5.35655	4.96876	4.66271	low
GSM405347	0.189041	1	3.4986	2.28853	3.26328	6.48633	6.37505	4.72377	6.22045	high
GSM405349	2.41096	1	3.14776	3.84681	4.43836	5.88938	7.45898	5.65588	6.7127	high
GSM405350	0.610959	1	3.60172	5.23743	4.70824	2.23904	3.38723	5.07072	4.35115	low
GSM405351	1.21918	1	3.142	2.966	4.78764	8.03814	5.29872	5.87806	7.10141	high
GSM405352	0.4	1	2.8058	2.7191	2.94314	5.74005	5.51584	5.04805	5.47545	low
GSM405353	0.70137	1	4.53494	3.33195	6.07683	4.81207	7.3791	6.12544	7.37617	high
GSM405354	1.10137	1	2.11919	3.85112	4.85012	4.23613	8.22162	6.44171	6.46992	high
GSM405355	1.18904	1	4.21893	2.33315	3.37685	5.15487	5.52017	5.31823	5.77614	high
GSM405356	0.180822	1	2.76947	3.50509	3.92091	2.16698	4.30745	4.95135	4.27182	low
GSM405361	1.6411	1	4.19834	4.35144	4.8195	2.79116	5.67307	5.17216	5.41707	low
GSM405362	1.06027	1	5.2163	3.36129	4.20826	7.33008	4.65929	5.93248	6.75162	high
GSM405363	9.78904	1	5.55637	2.95223	5.01209	6.69323	4.29855	5.8217	6.87166	high
GSM405364	9.84932	1	3.67558	2.82414	5.4742	4.8703	6.08516	5.71734	6.6422	high
GSM405365	2.66027	1	2.78091	3.64981	4.70217	6.00016	6.69273	6.22032	6.67826	high
GSM405366	2.21096	1	5.22878	2.93193	3.6418	5.03932	3.33666	5.31765	5.35539	low
GSM405367	2.61918	1	4.41336	2.47665	4.43434	6.27487	4.98071	5.73156	6.52089	high
GSM405368	1.81096	1	4.45284	3.83911	4.98011	5.56622	5.64483	5.46201	6.53337	high
GSM405369	4.12877	1	5.15581	4.68486	3.53759	4.49357	2.79028	5.34956	4.78573	low
GSM405370	1.61096	1	4.33355	3.59949	3.5054	3.49033	2.86051	4.89049	4.37953	low
GSM405371	1.92055	1	3.8644	3.65625	4.83836	5.79022	5.92287	5.6689	6.56935	high
GSM405372	3.32055	1	5.11073	3.67318	3.05925	3.90978	3.8666	5.42685	4.79039	low
GSM405373	1.21096	1	4.87259	3.05484	4.23902	5.30489	5.45296	5.58623	6.24258	high
GSM405374	1.21096	1	5.49747	1.98823	4.92394	5.60662	6.66398	5.85469	7.21877	high
GSM405376	1.84932	1	3.21084	3.22537	5.45572	4.39299	5.36716	4.56568	6.02121	high
GSM405377	0.6	1	3.26341	2.67941	3.11745	4.2088	3.3624	4.77306	4.49492	low
GSM405380	6.0411	1	3.81612	3.12004	4.18324	4.18046	4.24545	5.43756	5.31079	low
GSM405381	15.8192	1	3.08936	3.56577	3.86912	2.97228	5.12788	4.95349	4.79105	low
GSM405382	4.86027	1	3.62649	4.21804	3.51828	5.36471	3.00208	5.06964	4.88678	low
GSM405383	1.32055	1	2.98578	3.08612	3.98479	6.04887	4.35376	6.1009	5.82164	high
GSM405386	3.7589	1	3.70019	4.92671	3.94593	6.53108	3.02387	5.12406	5.40914	low
GSM405387	11.411	1	3.78895	3.76026	3.27876	2.60685	3.08857	5.70506	4.03966	low
GSM405388	0.528767	1	2.69139	3.24543	4.0601	5.72954	2.73677	5.47143	5.16171	low
GSM405391	1.04932	1	4.25357	2.97938	4.17373	6.24514	4.4715	5.3415	6.13313	high
GSM405392	0.471233	1	4.78201	2.86987	4.1091	6.70741	4.91344	5.53034	6.50316	high
GSM405395	3.7589	1	2.49122	3.61519	2.86496	4.76175	3.55323	4.72729	4.39074	low
GSM405397	0.350685	1	3.80633	2.4026	4.53626	3.97056	7.13052	4.98358	6.20692	high
GSM405399	1.18082	1	3.13522	2.89077	4.16459	6.02465	4.60218	4.46474	5.81054	high
GSM405400	0.449315	1	4.14835	2.41533	4.60783	5.80795	5.89355	5.53959	6.63069	high
GSM405401	1.96986	1	4.026	3.219	4.19909	3.56783	4.15541	4.93309	5.05347	low
GSM405402	4.55068	0	3.03122	2.49858	2.95332	3.92244	6.75917	5.51378	5.33278	low
GSM405405	0.610959	1	4.15902	3.14824	4.92498	5.39306	7.72468	5.36243	7.03666	high
GSM405406	1.69041	1	3.78767	5.16343	3.40876	5.73259	2.68029	5.13973	4.80953	low
GSM405407	0.819178	1	3.95423	3.93236	5.42048	6.11114	5.75282	5.51313	6.84673	high
GSM405408	1.78082	1	2.39197	2.82477	3.30212	2.22246	3.60875	5.12993	3.86202	low
GSM405409	10.3589	1	3.17726	4.61367	4.28287	4.95512	3.72483	3.99876	5.03401	low
GSM405410	20.6795	1	4.34112	3.6912	3.2486	3.21106	2.46694	4.89409	4.05994	low
GSM405412	0.649315	1	3.93305	2.59659	4.29718	4.65532	6.82948	5.29107	6.28673	high
GSM405413	1.2	1	3.20625	3.82166	3.21067	2.32628	3.56515	5.14244	3.87786	low
GSM405414	5.32877	1	3.39021	3.20213	4.81381	1.67555	2.77627	5.23342	4.23842	low
GSM405415	0.50137	1	5.59188	3.8686	5.05433	5.88142	5.02036	5.52484	6.69255	high
GSM405416	0.339726	1	3.77904	2.58035	5.51641	5.51811	6.51836	5.77888	7.04561	high
GSM405418	5.16986	1	5.18896	2.80162	3.39609	4.61745	3.0944	4.81601	4.99022	low
GSM405419	2.92877	1	4.4452	3.17199	3.75638	3.97018	4.02961	5.04094	5.0505	low
GSM405420	3	1	4.59027	4.20706	3.31022	3.8898	2.93726	5.54909	4.50706	low
GSM405421	6.07945	0	2.93594	2.67481	4.14686	3.3618	6.15485	6.1878	5.53733	high
GSM405422	0.909589	1	2.51117	3.17095	3.14605	6.3173	3.75977	5.53581	5.23239	low
GSM405423	6.12055	1	3.70228	3.32921	4.15136	5.55627	5.82123	5.28608	6.1305	high
GSM405424	3.2	1	2.82604	3.93998	3.31683	1.20675	4.36721	4.62786	3.63449	low
GSM405425	16.0493	1	2.74295	3.65346	3.51586	5.32367	5.43149	4.77261	5.41795	low
GSM405427	1.52877	1	3.55994	2.33591	4.98822	5.18729	4.99894	4.99097	6.18593	high
GSM405428	0.789041	1	4.84672	2.94082	3.9583	7.44407	5.40152	6.15124	6.89525	high
GSM405429	18.7205	1	1.97554	3.994	3.56111	3.07649	3.30423	5.28662	4.00004	low
GSM405430	0.350685	1	4.31653	2.53528	5.09156	6.50999	7.07353	5.55709	7.41468	high
GSM405431	0.920548	1	4.33418	3.25313	3.06395	5.41946	4.09465	5.17374	5.24275	low
GSM405432	0.550685	1	5.11977	2.64438	3.51538	7.74144	5.18124	6.19972	6.826	high
GSM405433	4.90959	0	1.55771	3.00177	3.16226	2.71056	4.7081	4.83593	4.07477	low
GSM405434	0.241096	1	4.33997	2.84689	4.28287	6.28269	5.25184	4.46281	6.33151	high
GSM405435	0.260274	1	2.4664	3.00935	3.24423	3.20047	3.05043	4.84083	3.96793	low
GSM405436	0.479452	1	3.93171	2.54471	4.42582	5.36531	5.59913	4.92483	6.20138	high
GSM405437	3.4411	0	3.50471	3.81081	3.20901	4.01297	3.38398	5.17483	4.44389	low
GSM405438	2.30137	1	4.38774	2.52504	4.38617	6.85963	5.83235	5.31937	6.87133	high
GSM405439	3.70137	0	0.784167	3.07114	3.4389	2.24841	6.62175	5.42805	4.50053	low
GSM405440	0.528767	1	4.67494	2.90744	5.45702	7.13781	5.74106	5.91308	7.47657	high
GSM405441	3.27123	0	2.61257	4.34201	3.25331	4.65309	3.77485	5.16	4.57742	low
GSM405442	0.30137	1	4.86938	2.77257	5.52083	6.30647	5.47924	5.62479	7.1673	high
GSM405443	0.980822	1	5.09506	2.89703	3.8024	7.05043	3.96277	5.84831	6.31103	high
GSM405444	2.8411	0	2.03012	2.89983	3.69101	3.29823	3.41338	4.97613	4.247	low
GSM405445	3.32877	0	4.41829	3.21973	4.88234	4.80797	5.05738	4.95453	6.07615	high
GSM405446	0.728767	1	5.52392	3.08414	4.20533	5.3918	7.8241	6.53202	7.12788	high
GSM405447	2.78904	1	4.91761	2.94766	4.43012	7.05496	6.1233	6.61788	7.23337	high
GSM405448	0.479452	1	4.8393	2.63421	5.25478	6.43866	6.61004	6.26503	7.49408	high
GSM405449	2.01918	1	3.45092	3.63929	2.99666	4.25908	3.83196	5.7877	4.63989	low
GSM405450	13.3014	0	2.85298	3.22607	3.94327	3.94796	5.6641	5.74407	5.38565	low
GSM405451	3.69041	1	2.14348	4.65199	3.81102	4.84427	5.19607	5.2719	5.17436	low
GSM405452	0.350685	1	4.41522	3.3316	5.08405	5.28312	6.25743	5.52971	6.70749	high
GSM405453	0.210959	1	4.62716	3.14894	5.87494	6.973	5.33445	5.56076	7.41389	high
GSM405454	3.32055	1	4.77965	3.7409	5.02721	6.75931	5.54131	6.16774	7.07106	high
GSM405455	0.230137	1	1.62298	2.98899	4.57813	6.10832	7.84927	5.34784	6.75244	high
GSM405457	0.30137	1	5.40173	3.28761	5.33076	4.30502	7.45094	5.50159	6.98208	high
GSM405458	1.58082	1	4.07634	3.6124	4.68041	5.78469	6.3873	5.43217	6.63951	high
GSM405459	1.13973	1	4.0724	2.81222	4.82798	4.02998	7.17811	5.2877	6.40241	high
GSM405460	0.479452	1	4.59902	3.7518	4.47038	7.20041	4.2782	5.89962	6.56806	high
GSM405461	0.758904	1	2.86645	2.94155	3.39747	5.8025	5.07342	4.89158	5.53756	high
GSM405462	7.52055	1	0.310912	5.23264	4.33323	3.92583	5.17609	4.97355	4.68495	low
GSM405463	2.21918	1	5.24076	3.17829	5.31389	5.7988	7.56655	6.67353	7.62796	high
GSM405464	0.558904	1	2.80786	3.6491	3.78465	4.93113	5.82666	5.00305	5.54999	high
GSM405465	0.630137	1	4.56454	2.50371	4.1126	5.89512	6.62627	5.24812	6.67455	high
GSM405466	0.279452	1	5.08032	2.51981	5.92143	5.69427	4.89427	5.16773	6.98171	high
GSM405467	1.33973	1	1.43172	3.251	3.06324	4.2626	2.94244	5.37006	4.07915	low
GSM405468	7.0411	0	3.52379	5.06844	5.16043	4.74019	3.27832	4.58793	5.29594	low
GSM405469	5.5589	0	3.844	3.56009	3.17693	3.81181	3.37523	5.75376	4.51232	low
GSM405470	1.92055	1	4.11224	3.41524	4.75438	4.35486	5.72803	5.23511	6.01669	high
GSM405471	0.150685	1	5.26167	2.34393	6.30055	6.80157	6.15783	6.29899	8.04423	high
GSM405472	0.339726	1	5.25437	3.27103	5.11514	5.56092	6.32821	6.06431	7.04261	high
GSM405473	1.12055	1	3.83376	3.59736	4.95008	5.35096	5.53823	6.1009	6.41734	high
GSM405474	0.290411	1	4.75278	4.29457	3.60661	6.8561	5.25677	5.69656	6.29669	high
GSM405475	1.04932	1	4.25634	3.40714	2.94613	4.36449	5.58172	5.52291	5.26257	low
GSM405476	1.30959	1	2.22135	3.25034	3.92969	6.25514	3.05332	5.33225	5.27261	low
GSM405477	0.109589	1	4.08398	3.47732	5.53835	6.05323	7.21395	5.32226	7.32729	high
GSM405478	6.06027	1	3.49935	3.7922	4.41779	4.5344	4.97985	5.226	5.58305	high
GSM405479	0.380822	1	3.86664	3.33342	5.50369	6.62604	7.35149	5.92102	7.59102	high
GSM405481	10.3699	0	1.89663	3.25382	4.27928	3.39736	5.66069	5.76034	5.18501	low
GSM405482	11.211	0	0.813747	4.76436	3.857	1.4544	5.04477	5.16943	3.7774	low

## Sheet: lasso.geneCoef
Gene	Coef
TMEM45A	0.166782
TMEM88	-0.10511
TMEM140	0.429175
TMEM158	0.333133
TMEM176A	0.275425
TMEM43	0.118615

## Sheet: Nomagram
ID	futime	fustat	TMEM45A	TMEM88	TMEM140	TMEM158	TMEM176A	TMEM43	riskScore	risk	Nomogram
TCGA-KT-A74X	1.2	0	3.81535	3.91802	3.56256	5.52241	5.12115	4.73727	5.56557	high	1.06637
TCGA-HT-8013	5.29589	1	3.22511	3.42622	4.32137	3.8553	6.05578	5.82595	5.67567	high	0.724964
TCGA-WY-A858	3.66301	0	3.21118	5.31602	4.80637	3.60341	6.03709	5.4765	5.55235	high	1.46749
TCGA-FG-A6J3	1.85479	0	5.15422	4.63466	4.93879	6.62101	5.78583	5.49463	6.94307	high	4.25404
TCGA-QH-A6CU	1.23562	0	2.15589	3.97162	4.18876	4.41383	6.725	5.41906	5.70523	high	4.25404
TCGA-DU-6393	4.34247	1	4.08074	3.84471	3.916	6.07918	2.12765	5.27884	5.19446	low	4.37818
TCGA-DU-6397	3.83836	1	4.13131	4.08554	4.04408	5.04347	5.53026	5.07897	5.80098	high	2.93104
TCGA-DB-A75O	2.56164	0	3.27965	3.79734	4.3732	5.04663	5.73359	5.18179	5.89973	high	1.25095
TCGA-DB-A64O	2.12329	1	2.22741	3.4702	3.73132	5.09228	7.83323	5.22693	6.082	high	2.33758
TCGA-HT-A74H	0.20274	0	2.25971	4.37632	4.08358	6.22917	6.81614	5.82418	6.31277	high	7.24295
TCGA-WY-A859	3.32329	0	2.42957	3.59668	2.58064	5.15361	4.39804	4.68454	4.61853	low	0.301936
TCGA-QH-A65S	0.210959	0	3.40603	3.61421	4.06512	3.84781	6.05074	5.16214	5.49349	low	0.271452
TCGA-QH-A6X3	0.857534	0	2.92447	3.37701	3.90818	3.52375	3.33534	5.58593	4.56517	low	0.208035
TCGA-DB-A64P	2.50959	0	3.13306	4.24547	3.63029	4.20188	4.87555	5.32309	5.00836	low	1.09748
TCGA-DB-A64S	2.28767	0	3.25847	4.61744	3.85671	3.13571	6.18835	5.49538	5.11419	low	0.143336
TCGA-DU-8161	1.97808	1	3.35	2.58202	5.25995	5.579	4.05277	5.45031	6.16604	high	7.63883
TCGA-DH-A66G	1.43288	0	1.96376	3.03969	3.06527	4.93616	4.84436	6.04903	5.01972	low	1.77174
TCGA-S9-A6U0	2.03288	1	4.658	4.2075	5.32904	5.53627	7.55713	6.03438	7.26322	high	3.09125
TCGA-E1-A7YL	1.34795	1	5.57272	3.28802	4.3764	6.45555	7.98112	5.53929	7.46787	high	3.09125
TCGA-HT-A74J	0.876712	0	2.62869	3.83031	4.07541	4.08704	5.76325	4.78917	5.30182	low	0.286288
TCGA-EZ-7264	3.29041	0	2.89184	2.83339	3.80396	4.09032	3.12285	5.51605	4.69408	low	0.603063
TCGA-QH-A6X4	1.21096	0	3.98498	3.94263	3.8774	6.29899	3.39377	4.94658	5.53417	low	1.59286
TCGA-CS-5397	0.531507	1	3.02315	2.32436	4.67665	5.5892	4.60871	5.86898	6.09445	high	4.73178
TCGA-TQ-A7RM	3.05753	0	4.55112	2.37558	5.12588	3.51318	2.08715	5.84371	5.14761	low	1.15747
TCGA-DU-7304	1.94247	1	3.49089	4.83426	3.10734	4.43652	3.37231	5.28284	4.44108	low	1.28746
TCGA-P5-A77W	1.6	0	4.10077	4.3274	4.04993	4.75457	3.01787	4.62758	4.93122	low	0.935543
TCGA-HT-A619	1.78356	0	4.8129	3.32869	4.25069	6.57339	1.72297	4.88959	5.52146	low	1.97071
TCGA-S9-A6UA	0.487671	1	4.1199	2.56426	4.87151	4.84837	6.17765	6.13113	6.55221	high	8.96109
TCGA-FG-8187	1.67397	0	3.00117	4.35971	4.82464	3.0864	5.5017	5.17439	5.27016	low	0.257384
TCGA-IK-7675	1.58356	1	4.11119	3.09637	4.37285	3.02254	3.79655	5.35465	4.92465	low	0.487436
TCGA-HT-7858	4.21918	0	3.25982	3.02067	4.308	2.98158	4.53106	5.54441	4.97395	low	0.219405
TCGA-S9-A6TW	3.42466	0	3.51997	5.12955	4.02809	5.21246	3.33747	5.133	5.04117	low	1.09748
TCGA-FG-7634	1.27945	0	4.48679	2.56141	4.86144	4.6287	4.69398	5.52264	6.05538	high	0.44907
TCGA-DB-5278	7.59452	0	3.23896	3.58392	3.55609	5.10903	5.76127	5.11682	5.5854	high	0.250086
TCGA-HW-7487	3.7863	0	2.42606	3.65781	3.46471	5.13038	4.19631	4.6692	4.92582	low	0.393978
TCGA-HT-7601	0.419178	0	3.35855	2.58112	4.8691	3.35639	5.83279	5.84371	5.79632	high	1.31932
TCGA-E1-5302	4.17808	1	3.16401	3.08403	4.95991	4.6173	6.93368	5.8285	6.47144	high	2.36906
TCGA-DU-6396	6.26301	1	4.30956	3.17868	4.64511	3.34811	5.30085	5.70134	5.62983	high	1.39144
TCGA-R8-A6MK	7.40274	0	2.91504	2.89657	3.69472	4.90567	5.26376	5.24168	5.47315	low	0.415512
TCGA-FG-8185	1.1863	0	2.88319	3.96408	3.16678	3.56817	3.40801	5.47932	4.20056	low	0.935543
TCGA-DU-5847	1.50137	0	2.67942	2.772	4.30304	5.77647	5.81999	5.81312	6.2191	high	1.63229
TCGA-S9-A7R1	14.1534	1	3.49851	3.51899	3.37875	4.64826	3.82044	5.0512	4.86356	low	0.318439
TCGA-RY-A847	2.55616	0	2.97749	4.42386	3.44068	4.11217	3.73746	5.0045	4.50115	low	0.542176
TCGA-HT-7694	0.575342	0	2.52424	3.57971	3.98383	5.0151	4.33658	4.44064	5.14632	low	3.18145
TCGA-DB-A4XE	3.12055	0	2.83819	3.24494	3.91059	4.63453	5.88677	4.91776	5.55921	high	1.12465
TCGA-TM-A7C5	4.10959	0	4.16925	3.62111	3.61516	6.6447	2.81262	4.95163	5.44185	low	0.244045
TCGA-HT-7684	0.50411	0	3.15138	4.28198	3.58817	4.75676	6.5168	4.67014	5.54894	high	5.85423
TCGA-S9-A6UB	10.3041	0	3.86498	3.56683	3.88451	5.84475	3.87875	5.39979	5.59272	high	1.6106
TCGA-E1-A7YK	1.03562	1	2.94244	3.59989	5.6257	3.80495	6.54234	6.01637	6.30989	high	4.25404
TCGA-HT-8104	1.01918	0	3.89575	3.87352	5.64099	5.56731	5.71675	5.78319	6.77874	high	4.03358
TCGA-DU-A6S6	7.92603	0	3.33898	4.11013	3.96264	4.50435	3.48623	4.72546	4.84679	low	0.318439
TCGA-S9-A6WG	7.12877	0	3.21902	4.97479	3.92109	3.4259	4.29406	5.75841	4.70382	low	0.679823
TCGA-DU-7298	1.57808	1	4.34961	3.3564	4.8784	4.05261	3.87718	5.29376	5.51218	low	0.986678
TCGA-HT-A61B	1.46027	0	4.8679	4.29703	3.11124	4.40126	5.25196	5.68059	5.28202	low	0.421108
TCGA-RY-A843	0.172603	0	2.20601	3.4446	3.49135	4.84378	3.45914	4.81705	4.642	low	0.644591
TCGA-HT-7693	1.46027	0	5.39652	3.30596	3.75657	3.64473	3.753	5.86727	5.10858	low	0.746119
TCGA-QH-A65Z	1.16986	0	3.26713	3.96146	3.56356	5.93356	4.85775	5.01376	5.56722	high	1.79147
TCGA-HT-7603	1.93151	0	2.4628	3.5595	2.30147	5.41825	4.05705	4.48811	4.47912	low	0.231397
TCGA-RY-A83Y	0.454795	0	3.24267	4.81596	2.5047	6.54397	3.93489	4.77924	4.94024	low	0.542176
TCGA-S9-A6TU	7.26027	0	3.1324	4.70995	4.27484	3.1092	3.95651	5.44824	4.63377	low	0.37356
TCGA-E1-A7Z6	2.69589	1	1.4851	3.09053	3.76883	2.80914	5.40521	5.54221	4.62227	low	0.438222
TCGA-DH-5141	2.65205	0	2.94829	5.00411	3.90642	6.35961	5.11384	5.2678	5.7942	high	1.46749
TCGA-HW-8319	3.31233	1	2.90765	3.23318	3.40492	3.24985	5.00493	5.11203	4.67389	low	0.797498
TCGA-CS-4941	0.641096	1	4.31331	2.97346	5.32129	5.22482	6.86848	5.7526	7.00527	high	9.45088
TCGA-TQ-A7RK	3.67397	0	3.32623	3.96898	4.10235	3.74943	3.58517	6.2032	4.8705	low	0.231397
TCGA-DU-6404	11.1452	1	2.84454	3.41341	3.79614	5.85306	3.17922	6.09066	5.29277	low	0.468399
TCGA-S9-A7R7	8.21918	0	3.50436	2.25787	4.1265	4.40544	5.99464	7.17617	6.08801	high	0.425797
TCGA-S9-A6TX	3.41096	0	3.73592	4.57329	4.25551	6.57257	4.24831	4.84609	5.9032	high	3.09125
TCGA-HT-8018	3.15616	1	2.75164	3.97557	3.61311	5.51549	4.82524	4.99827	5.35096	low	0.415512
TCGA-TQ-A7RG	1.6411	0	3.80526	3.16635	3.83406	6.03294	5.19253	5.29122	6.01486	high	0.687393
TCGA-DB-A4XA	1.56986	0	3.12182	5.19756	4.02571	5.70555	6.0709	5.10128	5.87996	high	0.499502
TCGA-TM-A84I	2.33973	0	4.76971	2.56887	3.57237	4.30718	3.34028	5.79946	5.10143	low	0.644591
TCGA-S9-A7IY	1.9589	0	2.99193	3.88309	3.84908	5.00206	6.49362	5.34981	5.8322	high	2.12987
TCGA-DB-5275	3.99452	0	3.15741	4.21422	3.04805	4.54706	5.59132	5.61893	5.11305	low	0.887059
TCGA-DU-7011	8.76712	1	3.35031	3.95951	4.32171	3.19745	6.14221	5.15353	5.36554	low	0.187031
TCGA-RY-A83Z	0.824658	0	5.17798	4.78248	2.70122	5.55377	5.26764	5.21562	5.43984	low	2.31184
TCGA-S9-A7IS	0.660274	1	4.49251	3.79308	4.23711	6.42866	2.81181	5.39711	5.72527	high	1.5477
TCGA-FG-A4MU	0.893151	0	4.69846	2.0804	5.2239	8.30667	6.38634	6.30475	8.08094	high	5.85423
TCGA-CS-6667	4.02466	0	3.35276	5.48418	3.98555	2.19495	3.4807	5.57097	4.04392	low	0.393978
TCGA-R8-A6MO	2.72055	0	3.27581	3.9871	4.64927	6.27279	4.10844	5.16032	5.95595	high	1.69863
TCGA-FG-A4MT	3.18904	0	3.72846	3.8801	2.92526	4.7789	3.34589	5.02982	4.57962	low	0.208035
TCGA-TM-A7CF	5.44932	0	3.31536	3.62674	3.87775	3.61409	3.94122	5.07029	4.72687	low	0.438222
TCGA-DH-A66D	2.31781	0	2.75106	3.80127	3.85186	2.81772	4.53135	5.63502	4.56753	low	1.28746
TCGA-FG-6689	1.24384	0	2.54727	3.81926	3.88626	3.76764	5.17802	5.18363	4.98743	low	0.244045
TCGA-HT-7902	2.61918	0	3.23284	3.76308	5.31612	3.43187	5.06135	5.27302	5.58794	high	0.499502
TCGA-DU-5870	15.1945	0	3.95954	3.98314	3.64018	5.74053	4.44522	5.12504	5.54858	high	0.617991
TCGA-DU-5874	1.26301	0	3.64471	4.3628	3.82247	4.62963	2.44725	5.39711	4.64631	low	1.33978
TCGA-DB-5270	10.2274	0	2.74736	3.40044	3.92074	4.14042	4.8547	4.93225	5.08493	low	0.986678
TCGA-E1-5311	11.189	1	4.08176	3.38708	3.57715	6.4456	3.46765	5.10541	5.56787	high	1.39144
TCGA-DH-5140	1.66301	1	4.00635	3.13577	3.83306	5.74001	3.82909	5.70615	5.62729	high	2.01949
TCGA-FG-7643	1.67397	0	2.7778	3.39009	4.41045	4.68145	4.85806	4.6488	5.44881	low	0.670789
TCGA-DU-7013	0.736986	1	3.67116	2.55597	5.48201	6.13519	5.41385	5.96794	6.9392	high	6.17421
TCGA-HT-8110	1.14795	0	2.7083	2.31479	5.21057	5.00275	7.91826	4.94602	6.87878	high	5.55084
TCGA-RY-A840	2.33973	0	4.04952	3.2972	2.95756	5.75381	2.5537	4.8186	4.78983	low	1.59286
TCGA-P5-A5F6	0.106849	0	1.96067	7.5066	5.33956	3.14681	8.1997	4.17772	5.63184	high	0.40373
TCGA-TQ-A7RV	5.11781	0	2.71911	3.2912	3.50171	3.91428	5.43663	5.34388	5.04563	low	0.208035
TCGA-DU-6542	0.2	0	3.99933	3.1732	3.70195	3.43407	3.92816	5.69326	4.82349	low	0.494001
TCGA-CS-6669	4.09315	0	1.91534	3.54461	2.91232	5.89509	4.1586	4.25025	4.81014	low	0.197253
TCGA-HT-7602	2.48767	0	2.74558	4.28664	4.41772	3.02348	5.7777	4.88847	5.08171	low	0.151171
TCGA-HT-7474	0.312329	0	2.54841	3.11416	4.34345	4.0769	4.4934	4.82273	5.1296	low	0.7869
TCGA-DH-A7UV	1.55068	0	2.67926	4.34966	4.10773	2.59441	4.59884	5.13966	4.49316	low	1.77174
TCGA-P5-A5EY	0.19726	0	2.741	3.65747	3.35459	4.84183	5.44667	4.69857	5.18286	low	0.151171
TCGA-E1-A7YO	6.25205	1	3.64088	4.05663	3.38533	5.42361	3.84158	5.2043	5.1159	low	1.43204
TCGA-FG-6691	3.44384	0	3.09971	3.29455	4.75034	2.93338	5.10283	5.36259	5.22815	low	0.168147
TCGA-TQ-A8XE	2.6137	1	3.96231	3.64675	3.87503	3.75032	2.60176	5.1861	4.5217	low	0.462175
TCGA-HT-7882	0.309589	1	5.51229	4.88318	4.9657	6.41574	6.94867	6.07177	7.30857	high	8.96109
TCGA-DU-7018	2.55616	1	4.52163	3.66959	4.27248	6.13767	4.08956	5.10484	5.9786	high	5.55084
TCGA-FG-7638	1.87945	0	3.34791	3.72374	3.95782	5.71312	4.95236	4.78652	5.70055	high	1.39144
TCGA-DB-A64R	2.61644	0	3.89508	3.25311	3.20325	5.32934	3.93067	5.21116	5.15856	low	0.177338
TCGA-TQ-A7RF	1.78082	0	3.3589	2.95043	2.87918	4.46503	3.05812	6.00591	4.52788	low	0.549478
TCGA-DU-6407	7.87671	1	4.40161	4.02316	4.4361	4.58926	4.83254	5.77738	5.76022	high	0.651769
TCGA-HT-7874	3.09589	0	2.36455	4.2009	3.54074	4.38292	4.49552	4.51338	4.70603	low	1.15747
TCGA-WY-A85A	3.61644	0	2.91823	3.76735	3.65572	2.31781	4.59362	4.90581	4.27891	low	0.143336
TCGA-E1-5318	6.51781	1	4.14833	3.82254	4.27592	5.48935	1.86756	5.30623	5.09766	low	0.462175
TCGA-P5-A5EW	0.558904	0	3.12908	3.29154	4.09692	2.19972	4.46935	5.26136	4.52205	low	0.143336
TCGA-VV-A829	3.08767	0	4.5756	3.14842	3.79917	3.40979	3.16087	5.05824	4.66919	low	1.35782
TCGA-HT-7677	1.35342	0	2.94277	4.19396	4.07984	3.52898	4.52986	5.21213	4.84244	low	2.19203
TCGA-DB-5279	3.70959	0	2.82793	3.0823	3.9845	4.07806	2.45789	5.26976	4.51829	low	1.14209
TCGA-HT-8563	2.35616	0	5.21397	1.97505	6.09129	2.8139	6.56593	6.76758	6.8248	high	1.31932
TCGA-HT-7686	3.56164	0	3.99126	3.59891	4.28288	3.27197	5.41282	6.01823	5.42018	low	0.611185
TCGA-E1-5304	3.4274	1	5.07897	2.62379	4.0998	3.1284	2.81912	5.38832	4.78859	low	1.22073
TCGA-S9-A6WO	1.55068	0	3.25915	3.48849	4.12251	3.179	3.82012	5.70696	4.73429	low	0.231397
TCGA-HT-7483	14.3973	0	3.89893	3.28985	4.07846	3.2197	3.48037	5.44678	4.73209	low	0.104157
TCGA-QH-A6XC	1.39178	0	2.06192	3.41644	4.35119	6.62016	6.14604	4.93721	6.33601	high	3.4384
TCGA-FG-A6J1	1.36986	0	3.97527	5.32958	2.66501	6.47655	5.67109	4.40412	5.48848	low	0.514078
TCGA-DB-A75P	1.34795	0	2.62634	4.08259	4.03494	5.91128	5.37301	5.02633	5.7859	high	0.382807
TCGA-VM-A8C8	3.8274	0	2.79797	3.30763	3.07745	3.13128	3.61089	5.02058	4.07293	low	0.707452
TCGA-S9-A6WM	1.65479	0	3.57817	3.64931	5.33282	6.34652	7.24493	6.49382	7.38185	high	6.17421
TCGA-WH-A86K	1.10959	0	3.03153	4.90847	3.80635	2.64348	4.25803	5.07144	4.27822	low	1.57169
TCGA-FG-8189	1.87671	0	1.78645	2.84391	2.74312	5.30288	3.55861	4.2455	4.42658	low	0.286288
TCGA-E1-A7YN	1.99178	1	2.85263	3.22403	7.08401	3.87786	7.60815	5.55695	7.22363	high	7.63883
TCGA-HT-A5RA	2.27945	0	3.64991	2.03579	5.4251	6.05797	3.67887	5.67738	6.42786	high	8.49669
TCGA-W9-A837	4.25479	0	3.50184	3.43792	3.06747	5.134	3.84579	4.92165	4.89248	low	0.603063
TCGA-CS-6666	3.91233	0	3.94529	3.65322	5.09901	3.95116	4.83194	6.27125	5.85335	high	0.861907
TCGA-DU-A6S8	1.85753	0	3.64055	3.55417	3.58096	4.93278	4.3169	5.17745	5.21684	low	6.70169
TCGA-QH-A6CW	1.13425	0	3.22374	4.26711	3.17067	3.84569	3.218	5.29312	4.24521	low	1.28746
TCGA-DU-A5TU	2.18082	0	3.40982	4.00403	3.42052	4.86406	5.37369	6.39965	5.47536	low	1.33978
TCGA-DH-A7UR	4.52055	0	3.84135	5.54612	3.88907	3.81216	3.5391	5.18242	4.58624	low	3.01657
TCGA-QH-A870	1.08219	0	2.47275	3.07325	3.49528	2.41695	4.58878	5.60901	4.32381	low	0.986678
TCGA-E1-A7YV	2.70411	1	4.3584	3.28785	3.12876	3.58317	2.88	4.58691	4.25508	low	0.521001
TCGA-DH-5144	2.04932	0	3.13124	3.6363	3.62958	4.22581	3.90423	5.45171	4.82749	low	2.57146
TCGA-TM-A7C3	4.56438	1	3.26836	3.73197	3.59131	5.88406	6.30167	6.64488	6.17814	high	2.63511
TCGA-S9-A7IX	2.24384	1	3.3861	3.45797	4.28362	6.47891	6.60551	5.2848	6.64422	high	5.55084
TCGA-HT-A61C	1.47123	1	4.44855	3.51474	4.8313	5.40296	5.89233	5.11442	6.47543	high	8.96109
TCGA-DH-A7UT	1.45479	1	3.56609	4.22181	4.11189	4.23713	4.768	5.36193	5.27649	low	0.644591
TCGA-HT-7479	3.36164	0	3.45829	4.3338	5.01187	3.22544	5.83894	5.28805	5.58216	high	2.77914
TCGA-QH-A6CZ	0.764384	0	3.47082	3.14532	3.41809	6.11973	2.55129	4.68704	5.01256	low	0.37356
TCGA-S9-A7R2	0.865753	1	2.87472	3.28716	4.52613	6.52516	6.82624	5.87169	6.82678	high	10.5122
TCGA-QH-A65X	1.32055	0	4.70732	4.91286	3.41465	5.58083	3.55478	4.52488	5.10914	low	0.579511
TCGA-DU-8164	1.78356	0	3.92853	3.4712	3.52629	5.19461	2.48172	5.07954	4.82028	low	0.746119
TCGA-HT-7681	3.72329	0	3.08927	4.00186	3.64533	5.28537	5.50962	4.98357	5.52843	low	0.231397
TCGA-DU-A7TC	3.11507	0	3.42656	3.22135	2.65727	5.57853	3.56023	4.59617	4.75747	low	0.271452
TCGA-HT-7481	7.99452	0	3.4897	4.1956	4.66345	3.25569	4.09053	5.03789	4.95124	low	0.393978
TCGA-QH-A65R	1.26301	0	4.74961	4.72726	2.8409	4.97468	3.76239	5.26517	4.83253	low	0.986678
TCGA-S9-A7R4	2.50411	0	2.58768	4.4347	4.3407	3.93014	3.30823	5.54514	4.70653	low	1.51031
TCGA-DU-7299	3.66849	1	2.40844	3.54331	4.08188	3.08575	3.32519	5.18242	4.33961	low	0.756168
TCGA-DU-7306	3.49863	0	3.52315	3.98155	5.22896	4.60775	4.34592	5.66003	5.81657	high	3.57814
TCGA-FG-6692	1.53699	1	2.59288	3.29785	5.87374	8.02727	5.13781	5.76573	7.37981	high	7.63883
TCGA-QH-A6CS	1.61096	0	2.85788	3.71717	4.55572	5.13977	5.48581	5.29376	5.89222	high	2.36906
TCGA-RY-A845	1.63288	0	2.9332	2.99316	3.61757	3.86885	4.75257	4.97859	4.91552	low	0.415512
TCGA-DU-A5TT	2.03562	0	3.08261	4.4434	4.14151	4.3276	4.31286	5.15723	5.06577	low	5.41675
TCGA-TM-A84S	1.24384	0	3.4663	3.70923	3.55741	4.98113	6.3404	5.41568	5.76306	high	1.8156
TCGA-TQ-A7RP	2.50411	0	2.41251	3.76211	4.85598	6.1129	7.69646	4.72445	6.8076	high	3.39271
TCGA-S9-A7IQ	3.01096	0	2.49975	3.22369	3.0086	5.11049	4.27658	4.29178	4.75871	low	0.542176
TCGA-HW-7489	3.45753	1	3.12511	3.4636	3.29434	4.4509	4.71746	4.78652	4.92081	low	0.37356
TCGA-S9-A6WN	2.20548	0	3.60485	2.11732	4.86105	4.44217	4.54864	6.4786	5.96602	high	2.01949
TCGA-TQ-A7RO	2.6	0	2.41276	3.33245	3.74433	5.11377	3.17291	5.13595	4.84577	low	0.231397
TCGA-HT-7695	1.21096	0	3.16624	3.13238	3.82487	4.41561	3.73421	4.8466	4.91473	low	0.231397
TCGA-DU-6410	0.663014	0	5.18935	3.04428	4.68468	4.55078	1.86328	5.56061	5.24484	low	2.57146
TCGA-HT-A5RC	0.443836	1	3.95988	2.30523	4.66769	6.13829	4.53287	6.09657	6.43787	high	11.0868
TCGA-DU-A5TP	2.7726	0	3.34487	4.36819	3.96845	5.68817	5.43663	6.37098	5.94988	high	1.5477
TCGA-DU-8158	0.424658	1	4.42847	2.44809	4.79977	5.41123	6.14896	5.8905	6.73616	high	5.55084
TCGA-P5-A72X	1.10411	0	2.42537	4.38556	4.5107	3.65277	4.98165	5.30557	5.09768	low	0.399284
TCGA-E1-A7YE	2.4274	1	4.78296	3.0539	4.25272	4.25924	5.35571	5.89497	5.8951	high	1.46749
TCGA-DB-A4XD	3.31507	0	3.92281	2.38067	3.98835	3.52025	3.91662	5.31976	4.99818	low	0.71698
TCGA-CS-5393	3.34795	0	3.28639	4.12311	4.29168	3.56849	3.82973	5.24608	4.82246	low	1.04061
TCGA-HT-A618	1.40274	0	3.1417	3.87285	3.57788	3.40733	5.44322	5.63882	4.95558	low	0.935543
TCGA-TM-A84C	1.34795	1	3.76516	2.98762	3.80293	6.37414	6.00131	6.59153	6.50426	high	0.555597
TCGA-P5-A72W	0.868493	0	3.91846	3.63989	3.02339	4.34569	4.01871	5.43149	4.76731	low	0.841088
TCGA-S9-A7R8	2.63288	1	4.01554	3.46919	4.58602	5.20729	3.40075	5.40874	5.58621	high	2.77914
TCGA-S9-A89V	1.5589	0	3.76935	2.82819	3.76126	2.08821	7.34853	4.83275	5.23849	low	5.41675
TCGA-DU-7292	0.663014	1	2.99564	3.13306	4.71179	6.01953	5.93607	5.17805	6.44693	high	10.5122
TCGA-P5-A730	0.912329	0	4.27691	4.055	4.54416	3.93282	3.62381	6.09657	5.26873	low	0.421108
TCGA-S9-A6WI	7.08219	0	2.41756	4.0061	3.40043	4.99134	4.14187	4.05725	4.72631	low	0.973566
TCGA-FG-5965	3.06849	1	3.23967	3.34133	3.84055	4.79318	4.93973	5.26583	5.41928	low	0.393978
TCGA-HT-8564	1.30959	0	2.99725	2.39609	4.50685	5.11124	4.33324	5.04654	5.67707	high	3.2602
TCGA-DU-A5TW	2.08219	0	3.55246	3.30899	4.27248	4.2756	2.84128	5.52556	4.94064	low	0.756168
TCGA-S9-A7QZ	2.26301	0	3.21118	4.45719	3.08857	6.62453	3.66068	5.15113	5.21871	low	0.438222
TCGA-HT-7480	6.26575	0	3.64573	3.41948	3.98346	4.93891	3.17638	5.49099	5.12971	low	0.286288
TCGA-DB-A4XG	6.07945	0	4.49522	3.09397	3.38155	5.66146	2.92591	5.47505	5.2171	low	0.797498
TCGA-CS-6668	4.16164	0	4.34788	3.38574	4.06441	6.69478	3.0402	5.96043	5.88822	high	2.10157
TCGA-VW-A8FI	0.671233	1	2.40544	4.00119	4.00131	7.4223	6.77029	5.18426	6.65014	high	8.96109
TCGA-HT-A5R7	1.68493	0	2.69066	3.71783	3.62304	4.64605	4.84104	4.65772	5.04646	low	0.756168
TCGA-TM-A7C4	4.0274	0	2.55704	3.32469	3.12434	4.72224	4.43249	4.97065	4.80145	low	0.393978
TCGA-DH-A669	2.51781	1	4.5923	3.63598	3.59231	4.97876	3.92172	4.78285	5.23152	low	5.41675
TCGA-P5-A5F4	0.632877	0	3.16368	4.09926	3.43057	5.04101	4.02868	4.80811	4.92833	low	0.841088
TCGA-DU-A6S7	1.74795	0	3.14238	3.84568	3.98768	2.79117	3.48736	4.75411	4.28554	low	0.549478
TCGA-S9-A7QY	2.36438	0	3.42462	4.40118	4.14118	4.9944	4.91823	5.10424	5.50969	low	0.318439
TCGA-FG-A87N	1.55342	0	5.00665	3.18762	3.60431	6.06381	3.58249	5.83487	5.74572	high	1.91483
TCGA-FG-8191	2.71781	0	2.86196	4.35032	4.25309	3.85979	4.24741	4.96755	4.89028	low	0.644591
TCGA-E1-A7YI	0.30411	1	4.52131	2.64927	3.96572	8.33731	3.52599	5.63737	6.59485	high	1.5477
TCGA-HT-7856	3.25753	0	2.50118	4.39874	4.07813	5.1058	4.29375	4.52059	5.12476	low	0.841088
TCGA-S9-A6TZ	3.06849	0	3.47522	3.32669	4.06134	2.57535	4.1583	5.47579	4.62571	low	0.393978
TCGA-DU-A7TA	7.0274	0	4.06233	4.3244	3.62792	3.14201	3.54467	6.13323	4.53049	low	0.271452
TCGA-DU-5871	1.57808	0	2.87441	2.68962	3.88662	4.03522	4.77441	5.64511	5.19359	low	0.354201
TCGA-E1-5303	5.62192	1	3.77955	3.90939	4.61745	3.72839	5.18808	5.60217	5.53662	low	0.986678
TCGA-DU-A76L	2.23014	1	5.59971	3.12027	4.98027	6.25717	5.4554	5.96794	7.03828	high	4.73178
TCGA-DH-A66B	3.50411	0	3.74069	3.20147	3.12557	3.80226	5.40313	6.67805	5.17572	low	2.07843
TCGA-P5-A735	0.8	0	3.26629	3.43305	3.78149	3.84752	2.85109	5.07203	4.47545	low	0.37356
TCGA-DU-6399	5.47945	1	3.8621	4.01075	4.49998	4.06364	3.73521	5.3445	5.17028	low	0.875271
TCGA-E1-A7YH	7.76712	1	2.75044	3.47486	4.42087	5.35368	4.53287	5.63658	5.69134	high	3.2602
TCGA-FG-8188	1.24658	0	3.66367	4.08355	4.28184	2.75244	3.72324	5.28677	4.58897	low	0.438222
TCGA-HW-7490	3.8	0	2.75797	3.8452	4.31782	3.68245	3.42447	5.61661	4.74506	low	0.438222
TCGA-HT-7478	0.531507	0	3.01256	3.71919	3.81489	2.85159	5.12432	6.12082	4.83612	low	0.335844
TCGA-S9-A6U5	2.71781	0	3.08244	3.83588	3.85772	5.64853	4.96134	5.21181	5.63294	high	0.585964
TCGA-HT-7855	1.60274	0	3.13406	3.88799	3.69851	3.07748	3.48849	5.76823	4.37158	low	1.04061
TCGA-S9-A6WH	3.2137	0	3.3167	3.88377	3.69988	5.45459	2.91169	5.05994	4.95208	low	2.40579
TCGA-S9-A6WL	2.59178	0	3.32213	3.39878	3.65779	5.30718	3.67872	5.26262	5.17209	low	2.07843
TCGA-S9-A6WP	1.55342	0	3.57332	4.35361	4.40371	5.87833	5.06105	5.04487	5.97892	high	2.49855
TCGA-DU-A76O	1.43014	0	1.99287	4.10027	3.65221	4.31311	4.98541	4.86318	4.85563	low	0.244045
TCGA-DU-5872	1.45753	0	4.00635	3.43858	5.00638	3.66945	5.9309	5.72468	5.99035	high	0.997665
TCGA-HT-A617	1.34521	0	2.81572	3.4279	4.00305	5.96097	5.02808	5.40191	5.83872	high	1.23433
TCGA-DB-5276	6.07671	0	2.83979	3.2959	4.95658	3.29225	4.73791	5.45239	5.30287	low	0.71698
TCGA-HT-7879	0.306849	0	3.01476	3.42252	3.89384	3.1787	4.82739	5.42043	4.84567	low	0.679823
TCGA-TM-A84G	3.3863	0	2.68837	3.55984	3.31793	6.13211	2.62459	5.1787	4.87813	low	2.31184
TCGA-QH-A65V	1.05205	0	2.55964	3.33416	4.6062	5.29272	6.1566	4.93721	6.09781	high	0.997665
TCGA-DU-8166	1.4137	0	3.49851	3.04842	4.06854	2.98952	4.24062	5.01089	4.76744	low	0.231397
TCGA-S9-A6U2	2.48767	0	2.86823	3.60512	3.76472	4.48229	5.56839	5.19127	5.3578	low	0.636025
TCGA-E1-A7Z4	12.0877	1	2.19643	3.68076	3.1558	2.96884	5.71083	5.17805	4.50996	low	0.318439
TCGA-DH-A66F	1.43288	0	2.25998	3.69301	3.72448	4.78301	5.12854	5.3944	5.23297	low	0.670789
TCGA-QH-A6CY	1.11781	0	2.4193	3.33278	3.5796	4.853	3.69658	4.88251	4.80343	low	0.986678
TCGA-CS-5396	4.46849	0	4.37221	2.82856	4.34345	4.36873	3.89522	5.11498	5.43093	low	2.19203
TCGA-E1-A7YM	1.77534	1	2.55156	3.61355	5.2431	3.85292	5.64448	5.10786	5.73998	high	7.63883
TCGA-DU-5852	0.561644	1	3.31126	3.29034	4.77695	4.3321	6.88962	5.7526	6.27965	high	6.86759
TCGA-FG-A4MY	1.97534	0	3.443	3.70082	4.19117	4.71241	4.72478	6.02973	5.57039	high	1.05219
TCGA-HT-7611	4.8	0	2.62339	3.49109	4.27837	3.35546	3.92298	5.88048	4.80257	low	0.335844
TCGA-S9-A6WD	6.27123	0	4.22979	3.71483	3.89621	5.09872	5.08629	5.17745	5.70071	high	5.85423
TCGA-VV-A86M	1.33425	0	4.3386	3.4844	3.37629	4.13985	3.48753	5.80719	4.83487	low	0.887059
TCGA-HT-7468	0.556164	0	4.17099	2.88937	3.98416	5.7967	3.9419	5.36939	5.75551	high	1.31932
TCGA-DB-A4XF	2.79726	0	2.95807	3.63763	3.41186	3.95951	3.79526	6.13216	4.66701	low	1.15747
TCGA-HT-8108	0.208219	0	3.60586	3.54127	4.46348	2.22503	3.60635	4.93889	4.46512	low	0.197253
TCGA-FG-7637	3.33973	0	3.46242	3.7073	4.03964	5.21362	4.47736	5.48223	5.54179	high	1.37294
TCGA-P5-A780	0.19726	0	3.78477	3.60996	4.70644	3.63205	4.46673	5.54075	5.3691	low	1.35782
TCGA-DU-6401	7.28767	1	3.69137	5.33658	4.35337	2.61213	4.26957	5.65924	4.64049	low	0.257384
TCGA-HT-7605	0.380822	0	2.97589	3.80392	3.8666	3.92415	4.93752	4.96783	5.01239	low	0.37356
TCGA-CS-6188	2.23014	1	4.1536	2.9439	5.28564	7.23975	4.69736	6.06382	7.07662	high	3.4384
TCGA-DU-A7TI	3.2411	1	2.60564	4.58101	3.70125	4.61821	4.14562	4.89339	4.80227	low	0.71698
TCGA-DB-A4XC	3.89315	0	1.86835	3.39378	3.53425	3.36233	3.93294	5.28084	4.30142	low	0.197253
TCGA-FG-A4MX	1.5589	0	2.49062	5.56426	2.21472	3.55063	3.23864	6.07973	3.57702	low	0.603063
TCGA-HT-8105	0.520548	0	3.38233	4.1627	3.15082	4.32371	3.30142	5.3472	4.46275	low	2.31184
TCGA-CS-4942	3.65753	1	3.69804	2.70622	5.08803	3.97169	6.86321	5.15414	6.34073	high	2.77914
TCGA-TM-A84R	1.55068	0	2.22203	3.68076	3.13516	4.92767	3.59913	4.39056	4.48289	low	0.57181
TCGA-FG-A60L	1.79452	0	3.88322	4.79178	3.68097	4.73462	6.17047	4.68407	5.55613	high	0.617991
TCGA-DU-A7TG	3.70137	1	2.0593	3.5033	3.27902	4.87658	5.04337	4.54721	4.93549	low	0.415512
TCGA-HT-7880	0.443836	0	2.19231	4.28531	4.10877	4.60524	5.27651	4.53153	5.20354	low	0.244045
TCGA-TM-A84B	2.07671	1	3.98046	3.14194	4.89748	4.08852	8.04463	5.02172	6.60887	high	2.24629
TCGA-HT-7608	1.83836	0	2.56537	4.20986	3.96504	4.84938	6.00479	5.25752	5.58004	high	2.6001
TCGA-DU-6406	1.40274	1	3.56918	2.52658	5.74046	8.06404	5.07021	5.88403	7.57417	high	6.17421
TCGA-HT-7469	0.961644	1	1.39454	3.53436	4.71708	6.33145	5.07052	4.81963	5.96299	high	1.31932
TCGA-VM-A8CF	1.66849	0	2.18516	4.54715	4.11359	5.20764	6.14896	5.50753	5.73364	high	2.77914
TCGA-DB-A75M	1.49041	0	2.78963	4.19758	3.69643	2.42535	3.46243	5.17196	3.98555	low	0.603063
TCGA-S9-A6U9	7.99452	0	2.34188	4.01435	4.28956	4.83664	5.46952	5.32716	5.55918	high	1.8156
TCGA-DH-5143	3.83836	0	2.93413	3.35206	3.73751	4.28627	4.6586	5.17498	5.06589	low	0.644591
TCGA-FG-7641	1.71781	0	2.85293	3.05728	3.67133	5.08937	3.94284	4.97343	5.10143	low	0.257384
TCGA-E1-A7YQ	4.32329	1	3.8098	3.4775	4.32801	5.56386	4.04841	5.59288	5.7593	high	5.85423
TCGA-DU-7301	2.1589	1	3.20519	2.71445	5.09375	4.05743	4.72146	5.62748	5.75494	high	1.69863
TCGA-S9-A7J0	1.66849	0	4.59065	3.86244	3.86932	4.93075	3.02435	5.33377	5.12852	low	0.644591
TCGA-HT-7610	4.67397	0	2.82572	2.73944	3.90054	3.89332	2.8702	4.8033	4.51462	low	0.187031
TCGA-DB-A4X9	3.86849	0	1.60478	2.87024	3.75657	3.74882	6.06624	4.57629	5.04065	low	0.286288
TCGA-P5-A737	1.01918	0	4.21177	4.59403	3.75824	5.25922	3.30323	5.11203	5.10069	low	0.603063
TCGA-HT-8558	1.14521	0	2.30994	3.28546	3.73196	4.78646	3.84706	4.33269	4.80961	low	0.231397
TCGA-HT-A616	0.150685	0	2.42335	3.30628	2.52594	5.08021	4.45414	4.28213	4.56781	low	0.335844
TCGA-DU-6408	9.50685	1	3.96426	3.58946	3.44749	3.7342	4.27689	5.42869	4.82933	low	0.444125
TCGA-CS-6670	3.90685	0	3.2888	3.92999	3.80874	6.18242	5.47375	5.06513	5.93803	high	2.63511
TCGA-FG-5962	3.98082	0	2.48086	3.32669	3.38291	4.81774	4.25133	4.72192	4.85192	low	2.31184
TCGA-DU-A7TB	4.29315	0	4.49886	3.66339	2.63577	3.16926	4.84467	4.38921	4.40723	low	0.973566
TCGA-S9-A6TV	1.56438	0	4.49722	2.47392	4.43898	6.60806	5.24188	6.87812	6.85608	high	3.82454
TCGA-DU-5855	0.567123	0	3.26015	3.77524	4.05927	4.04494	4.73697	5.86635	5.23708	low	1.77174
TCGA-DU-A76K	0.950685	1	1.8644	3.46292	4.2116	6.79633	6.81972	5.03731	6.49438	high	10.3725
TCGA-DU-7010	1.24932	1	4.77002	3.4583	4.38456	5.12422	3.49785	5.41839	5.62694	high	5.85423
TCGA-TM-A84F	4.92055	0	3.24909	4.38656	4.35084	5.15361	5.71521	5.15907	5.85098	high	3.4384
TCGA-FG-A70Z	0.89863	0	3.80073	4.0865	4.17157	5.52794	7.63769	5.02805	6.53625	high	4.48656
TCGA-FG-A87Q	0.476712	0	2.09479	3.54295	6.53066	5.06003	7.31076	5.62969	7.14677	high	6.86759
TCGA-FN-7833	2.29315	0	3.09294	3.45926	4.91176	2.49847	5.38325	5.44058	5.22059	low	0.494001
TCGA-E1-5319	7.96438	1	3.72744	4.03106	5.14196	4.78833	4.27017	5.28217	5.80258	high	1.30179
TCGA-DU-5853	1.11507	0	2.82479	3.63535	3.91876	3.08854	4.2772	5.28929	4.60518	low	0.231397
TCGA-TM-A84T	1.98356	0	3.56156	3.92606	4.11975	2.97392	4.15058	5.30104	4.7121	low	0.135908
TCGA-HW-8322	2.07671	0	3.90867	3.68409	4.39876	3.03954	3.8049	5.65603	4.88393	low	0.393978
TCGA-E1-A7YD	1.19178	1	3.72676	3.42555	4.11293	6.22063	8.63999	4.88903	7.05855	high	5.55084
TCGA-HT-7606	1.4411	0	4.86594	3.41849	3.72962	4.71839	1.93357	4.42013	4.6816	low	0.244045
TCGA-CS-6186	1.47397	1	3.27897	3.01717	4.3105	4.55449	3.11091	5.31334	5.08401	low	2.86024
TCGA-VM-A8C9	3.6	0	3.95918	4.88396	4.18635	6.44331	7.24189	5.44538	6.73063	high	0.724964
TCGA-WY-A85C	3.90685	0	3.40948	3.42489	3.0566	4.55111	3.77424	6.18858	4.81017	low	0.335844
TCGA-DU-7006	0.956164	1	4.32681	2.28228	5.74333	5.7232	4.51703	6.24515	6.8381	high	6.51167
TCGA-S9-A6U1	2.15068	0	3.39299	3.75301	4.14053	3.37527	4.03933	5.02348	4.78123	low	0.421108
TCGA-TM-A84O	2.76986	1	4.11785	3.69529	3.29539	4.59972	5.33746	5.00392	5.3086	low	3.35534
TCGA-HT-7884	0.939726	0	1.94348	3.73758	4.18478	3.38532	3.72581	5.28084	4.50762	low	0.514078
TCGA-S9-A6WE	11.2685	0	4.36464	3.29523	3.70159	5.4515	4.41294	4.99716	5.59446	high	0.617991
TCGA-HT-7692	0.246575	0	4.04459	3.97523	2.90066	4.35979	2.96591	5.40874	4.41246	low	0.487436
TCGA-HT-7485	0.334247	0	2.33848	2.95533	4.28745	2.16082	4.60947	5.06053	4.50911	low	0.462175
TCGA-DB-5274	6.27123	0	5.48504	5.2886	3.39743	7.99492	4.54802	4.63989	6.28339	high	1.91483
TCGA-TQ-A7RQ	2.17808	0	3.50922	3.58683	3.36087	7.57006	3.09535	5.02633	5.62124	high	0.764589
TCGA-CS-4938	9.79178	0	2.86167	3.50918	3.97053	4.05649	5.1356	5.599	5.24243	low	0.257384
TCGA-RY-A83X	2.5726	0	3.69768	3.55916	4.03694	5.51763	4.67051	5.20369	5.71687	high	1.17036
TCGA-HT-A614	0.224658	0	2.54553	3.99889	3.66694	3.54815	6.20255	5.18363	5.08319	low	0.603063
TCGA-DU-7302	5.02466	0	3.99052	2.483	3.84504	5.45879	3.47128	5.11859	5.43648	low	1.67992
TCGA-CS-6290	3.11507	1	2.77442	3.19791	4.38811	3.16732	5.84508	5.49538	5.32672	low	0.679823
TCGA-HT-7881	2.95616	0	2.35043	3.39378	4.10373	5.12353	5.14199	4.73574	5.48129	low	0.37356
TCGA-HT-A74K	1.27945	0	4.99251	4.60311	4.56377	7.33614	5.92744	4.59666	6.9292	high	5.85423
TCGA-HW-7486	4.71507	0	3.92459	3.95425	5.29038	3.61045	4.74586	5.11498	5.62602	high	0.724964
TCGA-S9-A6U6	2.92877	0	2.69155	2.90995	3.17685	4.62808	3.64748	4.91613	4.63597	low	0.579511
TCGA-FG-A4MW	1.53151	1	3.60706	3.85164	5.40223	6.80935	5.82247	5.14122	6.99715	high	7.63883
TCGA-DU-6392	17.5973	0	4.68884	3.27874	4.6015	5.01264	4.23576	5.02001	5.8442	high	1.72151
TCGA-TQ-A7RH	1.33151	0	2.93669	3.51212	4.04272	3.68214	4.45228	5.11442	4.91523	low	0.393978
TCGA-DU-6405	1.65753	1	3.83887	2.77266	4.9466	6.7544	5.5006	5.98497	6.94681	high	4.03358
TCGA-FG-5963	2.12329	1	3.62085	4.40253	5.08626	6.22917	5.42805	5.81491	6.58394	high	0.909017
TCGA-DB-A75L	0.936986	0	3.78441	3.99075	3.32033	3.22037	3.4872	5.23073	4.29043	low	0.887059
TCGA-DU-5849	1.2137	0	3.27147	3.78502	4.55682	3.96224	4.4917	5.2043	5.27784	low	0.636025
TCGA-DU-8165	1.59452	0	3.3692	1.76489	4.68505	6.31406	5.01716	6.18649	6.60621	high	6.51167
TCGA-DU-6403	0.969863	1	4.33098	3.66339	5.65475	6.52516	5.75574	4.6364	7.07312	high	6.51167
TCGA-E1-A7Z3	6.12329	1	3.02958	4.2149	3.89215	5.03299	4.90222	4.99602	5.35212	low	0.257384
TCGA-VM-A8CA	1.12603	0	2.01323	5.42745	3.18872	5.58701	5.80449	5.24236	5.21556	low	0.875271
TCGA-DB-A4XB	2.51781	0	3.63781	2.4512	3.92041	5.375	4.75077	5.44894	5.77702	high	2.01949
TCGA-FG-8186	1.33425	0	2.7687	3.60024	4.64024	3.88476	5.33746	5.55406	5.49783	low	1.22073
TCGA-P5-A5EX	0.665753	0	3.77777	3.61061	4.57899	3.99555	5.75294	6.82057	5.94032	high	2.36906
TCGA-FG-A710	3.05479	0	3.65623	3.8683	3.72416	5.60679	3.52497	4.89824	5.22119	low	0.707452
TCGA-HT-8012	0.783562	0	3.65094	4.8411	3.70751	6.72014	4.3287	5.25618	5.74563	high	0.499502
TCGA-DB-5277	4.23836	1	4.45468	4.30041	4.22495	3.82667	3.5109	6.14235	5.07455	low	0.797498
TCGA-TM-A84L	3.40274	1	2.44558	4.6925	4.04958	3.08771	4.31133	5.34981	4.50326	low	0.257384
TCGA-HT-A74L	0.920548	0	4.16572	3.25926	4.18393	4.14959	3.35442	5.51108	5.10778	low	0.159433
TCGA-FG-A711	4.05753	1	3.10398	3.31469	3.2982	3.91042	3.85093	4.91291	4.53087	low	0.286288
TCGA-P5-A731	0.750685	0	3.82903	3.78825	4.07471	5.22299	7.01067	5.59598	6.32383	high	2.33758
TCGA-E1-5305	6.66575	1	4.25095	3.58978	4.32034	2.80947	3.91615	5.42043	4.84333	low	0.797498
TCGA-DU-6395	4.08493	1	3.35611	3.58488	4.0699	3.32171	4.84711	5.16892	4.98433	low	0.257384
TCGA-P5-A736	0.630137	0	1.91126	4.32706	4.4898	5.09264	7.25477	5.53276	6.1418	high	2.77914
TCGA-P5-A5F0	0.786301	0	2.6744	3.67452	3.5768	5.9423	2.71902	4.92165	4.90713	low	0.286288
TCGA-VM-A8CH	1.95616	0	3.90386	3.77293	3.9982	3.75702	4.32503	5.49239	5.06474	low	0.177338
TCGA-S9-A7J1	0.682192	0	3.05308	3.40576	3.99381	5.83141	3.21962	5.15414	5.30602	low	0.487436
TCGA-P5-A77X	0.287671	0	3.42462	3.56317	3.28081	4.98277	3.43557	4.93393	4.79609	low	0.923111
TCGA-DU-6400	0.10137	1	2.68152	3.65582	3.43829	6.07083	3.52994	5.20001	5.15002	low	1.6576
TCGA-DU-7309	0.230137	0	3.03806	3.85262	3.98383	4.31577	4.2821	4.89879	5.0097	low	1.15747
TCGA-HT-7620	1.18904	0	3.443	4.11468	4.72822	2.89267	3.29619	5.11916	4.64968	low	1.09748
TCGA-TQ-A7RW	2.24932	1	3.66438	2.93018	3.93619	3.63081	3.92459	5.02686	4.87921	low	0.271452
TCGA-HT-7475	1.45205	0	3.88465	3.22336	4.14258	4.22823	3.53649	5.20556	5.08704	low	4.61748
TCGA-DU-7008	13.0192	0	3.00707	3.14498	4.24711	4.2092	3.30403	4.95825	4.89407	low	0.438222
TCGA-HW-A5KJ	2.63562	1	3.44227	4.32916	4.03425	4.69045	3.4654	5.35593	5.00277	low	4.86986
TCGA-DU-7300	5.16712	1	3.84029	3.4041	3.70548	4.87724	4.79006	4.86686	5.39434	low	2.19203
TCGA-E1-5322	10.8986	1	4.55216	3.222	3.85431	3.21494	4.13066	4.89715	4.8643	low	0.37356
TCGA-TM-A84J	2.0137	0	4.62558	2.83096	3.56793	7.69787	2.86151	5.1457	5.96808	high	7.63883
TCGA-E1-5307	4.8274	1	2.79026	3.0515	3.95847	4.16504	3.12615	5.15907	4.70398	low	3.53874
TCGA-QH-A6XA	1.37534	0	2.99345	3.53663	3.82553	3.6636	5.3059	5.16892	5.0643	low	0.168147
TCGA-P5-A72Z	0.969863	0	5.49878	3.33697	3.99347	4.08345	1.86019	5.30748	4.78247	low	3.93614
TCGA-QH-A6X9	0.158904	0	2.60796	3.22605	3.80771	2.91543	3.28345	5.21882	4.22465	low	2.40579
TCGA-DU-A7T6	1.49863	1	5.23149	3.0203	3.77806	4.47256	3.96062	5.12563	5.3653	low	6.35438
TCGA-TM-A84M	2.06575	0	4.71637	3.49988	3.5999	4.511	2.16801	5.33581	4.69652	low	1.09748
TCGA-CS-4943	3.03014	1	3.42639	3.0005	4.49303	4.50826	4.25257	5.41013	5.49921	low	0.935543
TCGA-P5-A733	1.13425	0	2.2072	4.56216	3.43162	3.3595	3.85692	5.10785	4.14868	low	0.7869
TCGA-TQ-A7RI	0.169863	0	3.35166	2.52799	4.55934	6.27961	4.99393	5.44538	6.36334	high	0.724964
TCGA-HT-8019	2.75068	0	1.72463	4.12834	2.67361	5.23926	4.53316	4.28744	4.50363	low	0.797498
TCGA-DU-7009	12.863	1	4.66295	3.87518	4.638	4.22611	3.14277	5.43284	5.27877	low	0.271452
TCGA-HT-7482	8.91233	0	3.65094	3.2162	4.26006	3.90487	5.17993	5.86271	5.5221	low	0.128864
TCGA-FG-A60J	1.23014	0	3.59758	3.38238	3.70918	6.28105	4.56656	5.44824	5.8328	high	1.23433
TCGA-DB-A64V	2.43562	0	2.08366	4.7963	4.729	4.79823	5.39505	5.09891	5.56214	high	1.79147
TCGA-DU-7290	0.863014	1	2.12524	2.50294	3.63537	6.95955	5.74121	6.55769	6.32915	high	2.93104
TCGA-FG-8181	2.36164	0	2.02212	3.70829	2.30806	5.3417	3.76527	4.25955	4.25983	low	0.444125
TCGA-QH-A86X	0.923288	0	3.19133	3.38775	3.15687	6.43475	4.60522	5.06399	5.54371	high	0.585964
TCGA-DU-5854	0.70411	0	3.13678	3.46061	5.88685	4.96331	5.85495	5.72783	6.63136	high	5.55084
TCGA-HT-7607	0.263014	1	2.1816	3.58392	3.73096	4.20355	4.37072	4.71219	4.75147	low	1.27035
TCGA-HW-A5KK	1.06301	1	2.71789	3.6116	4.89056	5.8365	5.16379	5.31396	6.16947	high	8.05635
TCGA-DU-7007	5.24658	1	5.31407	1.7376	3.98972	2.99161	4.46132	7.55843	5.53785	high	0.585964
TCGA-DB-A75K	1.00822	0	3.07392	4.81262	4.39341	7.42058	2.89657	5.14723	5.77273	high	4.99041
TCGA-VM-A8CD	0.657534	1	2.49919	3.47818	4.43898	7.44181	4.64506	5.90377	6.41508	high	5.85423
TCGA-HT-7604	10.2055	0	3.69206	2.71836	4.05028	3.4546	2.72058	5.57848	4.63017	low	0.707452
TCGA-DB-A64U	2.31781	0	4.12508	3.8663	4.32383	3.84004	5.09871	5.19375	5.4369	low	0.37356
TCGA-VM-A8CE	3.26301	0	3.35957	4.38282	4.46202	4.81741	5.48722	5.21053	5.74883	high	0.382807
TCGA-S9-A6WQ	1.1726	0	3.30188	3.76633	4.58638	4.12945	4.91119	5.26849	5.47642	low	1.02678
TCGA-FG-7636	1.49041	0	3.49814	3.7706	3.08963	4.93991	3.3577	5.24297	4.70543	low	1.67992
TCGA-FG-5964	4.35068	0	3.00117	4.35032	3.73232	5.59513	4.88627	4.83275	5.42806	low	1.33978
TCGA-DB-A64Q	0.49863	0	4.00529	2.86852	3.46333	5.2696	3.78039	5.06799	5.25071	low	0.257384
TCGA-QH-A6CV	1.21096	0	2.79422	3.46953	5.00168	5.45283	5.49955	5.52264	6.23424	high	4.03358
TCGA-P5-A5F2	0.663014	0	2.72153	3.37753	3.23557	4.05803	4.01809	5.27492	4.57175	low	0.335844
TCGA-S9-A7QW	1.25479	0	3.09875	3.4596	3.44443	3.65277	3.97021	4.98754	4.53339	low	2.31184
TCGA-DU-A7T8	11.5863	1	2.95308	3.58038	3.81732	5.06143	4.05971	5.37203	5.19597	low	0.841088
TCGA-HT-7609	3.83288	0	3.1207	3.37632	3.70512	3.82489	3.38579	5.90473	4.66286	low	0.797498
TCGA-DH-A7US	1.93425	0	2.87697	4.26612	4.31014	4.06364	4.9567	5.19375	5.21621	low	0.707452
TCGA-DU-7014	9.78356	1	3.95642	4.2075	3.99926	3.73088	3.63918	6.07584	4.89988	low	1.14209
TCGA-HT-7688	2.6411	0	3.22167	2.95915	3.34832	3.97049	3.40239	4.71324	4.48216	low	3.01657
TCGA-E1-A7YY	12.1781	1	1.92896	3.32869	2.58432	5.82204	4.2864	4.30493	4.71169	low	0.208035
TCGA-DU-A6S2	2.12877	0	2.49048	4.28162	3.46194	5.50685	3.97774	4.45348	4.90944	low	0.354201
TCGA-S9-A6TS	5.18082	1	3.33914	4.29931	3.17264	3.9161	4.12506	4.92835	4.49194	low	1.67992
TCGA-DB-5280	3.04658	0	2.8861	3.98941	3.99615	2.24238	4.13814	5.32779	4.29579	low	0.487436
TCGA-E1-A7Z2	1.09041	1	2.7629	3.70955	3.95918	4.10185	4.8615	4.83867	5.04946	low	1.0829
TCGA-WY-A85B	3.81644	0	3.67462	3.73229	3.98014	3.89184	3.80877	5.3445	4.90821	low	0.177338
TCGA-DB-A64L	2.01644	0	2.98418	3.06878	2.99776	4.63826	4.25618	5.23715	4.80033	low	1.7482
TCGA-E1-A7YW	3.06849	1	2.85011	2.90185	3.38601	2.89755	3.61509	5.48801	4.23544	low	0.219405
TCGA-DH-A7UU	1.14247	0	4.65606	4.15117	3.90435	2.57727	3.3897	5.37407	4.4455	low	1.28746
TCGA-P5-A5EZ	0.191781	0	4.40673	4.19889	4.72013	3.63144	5.01652	5.71105	5.58823	high	2.12987
TCGA-FG-6690	3.54521	0	2.38785	2.92635	3.92524	2.75972	4.47934	5.25246	4.55138	low	2.05081
TCGA-DU-7294	7.86027	0	4.22947	2.92707	4.37073	5.96535	4.14529	5.22319	6.02207	high	1.69863
TCGA-DB-A4XH	2.63562	0	4.71753	4.93953	3.77671	3.75429	4.88307	5.16032	5.09617	low	0.82991
TCGA-QH-A6CX	1.01918	1	3.31468	2.42298	5.09901	5.78706	5.55012	5.37203	6.58022	high	3.39271
TCGA-S9-A7J3	1.72329	0	2.87349	3.55155	4.36927	5.39803	4.12787	5.0889	5.51993	low	2.07843
TCGA-DU-6394	1.86849	1	3.82988	3.74385	3.92421	5.44436	1.87308	6.30814	5.00724	low	2.19203
TCGA-HT-8010	0.136986	0	1.60557	4.3835	3.53043	4.49021	6.11603	4.80918	5.07299	low	1.49024
TCGA-FG-A60K	1.48493	0	3.13711	2.29099	3.4548	4.47928	5.62446	5.30685	5.43591	low	0.301936
TCGA-WY-A85D	3.14247	0	2.71164	3.8663	3.17987	2.92626	6.62514	5.55769	4.86938	low	1.20451
TCGA-HT-A61A	0.531507	0	2.31659	3.49871	2.84602	6.44867	4.59303	4.54625	5.19261	low	0.143336
TCGA-E1-A7YJ	1.62192	1	3.57332	3.09018	5.30521	4.84905	6.25309	4.96899	6.47506	high	4.99041
TCGA-P5-A781	0.367123	0	3.49576	3.79734	3.97374	5.36255	6.16573	5.08602	5.97724	high	1.63229
TCGA-FG-A6IZ	1.25205	0	4.94461	4.86568	2.62477	6.08036	4.2547	4.48394	5.16901	low	1.20451
TCGA-TM-A84Q	2.11507	0	4.227	3.64511	3.76061	3.49841	5.04337	6.26688	5.23366	low	0.257384
TCGA-CS-4944	5.00822	0	3.34758	4.5063	3.66997	5.37744	5.72926	5.59518	5.69278	high	1.44799
TCGA-S9-A7IZ	1.66575	0	2.6272	2.71973	3.74736	4.38689	4.37649	5.35465	5.06254	low	1.67992
TCGA-QH-A6X5	1.36164	0	3.17055	3.77878	4.73051	4.82918	6.27212	4.84403	6.07266	high	2.21644
TCGA-DU-7015	7.56438	0	3.40532	3.095	4.04612	3.12205	5.1584	5.80804	5.12886	low	0.438222
TCGA-WY-A85E	1.73425	0	3.25982	4.15934	2.74348	4.29223	4.92166	5.36804	4.70609	low	0.636025
TCGA-FG-A70Y	2.37808	0	3.1786	3.59013	4.3473	3.67493	5.07997	5.23909	5.26336	low	0.143336
TCGA-DB-5273	6.83014	0	3.55364	3.7876	3.8842	2.37334	5.25004	5.31007	4.72805	low	0.756168
TCGA-DU-8168	1.18082	0	4.01978	4.12766	3.75405	5.12138	2.20433	5.43566	4.8057	low	2.4382
TCGA-HW-7491	5.69315	0	2.82122	2.99279	4.4469	5.73324	2.07925	5.24734	5.16948	low	0.318439
TCGA-DB-A64W	1.2	1	4.66099	3.26592	3.25768	5.67505	3.11676	4.87659	5.15962	low	4.15128
TCGA-HW-8320	3.33425	0	3.30692	3.67318	4.08527	3.19494	3.98455	5.92735	4.7836	low	0.887059
TCGA-HW-A5KL	2.40548	0	3.22714	4.3395	3.75388	2.9927	4.57419	5.37476	4.58752	low	0.462175
TCGA-DU-A6S3	1.79726	0	4.00708	4.68517	3.36048	5.83242	3.08826	4.59957	4.95722	low	1.20451
TCGA-FG-8182	1.13973	0	2.98195	3.92702	4.95991	2.88739	4.59303	5.15667	5.05182	low	0.318439
TCGA-FG-A713	1.70411	0	2.00413	3.64185	3.71873	5.17544	5.07403	4.37766	5.18832	low	2.53729
TCGA-IK-8125	3.56438	0	2.89402	3.94605	3.6138	5.86936	4.83015	5.00055	5.49762	low	3.53874
TCGA-HW-8321	3.54521	0	2.84703	3.68899	4.05513	3.35733	3.47453	5.80119	4.59096	low	0.679823
TCGA-KT-A7W1	1.2	0	2.46183	2.84254	5.573	7.90193	5.37886	5.66719	7.28969	high	2.93104
TCGA-HW-7493	5.7726	0	2.772	2.47702	3.83438	3.76584	5.11636	5.38767	5.15034	low	0.415512
TCGA-HT-8114	2.84932	0	3.0238	3.36767	4.41772	3.78451	4.52466	6.35557	5.30714	low	0.887059
TCGA-HT-8113	2.46575	0	2.09479	3.29883	3.38049	4.51995	4.05244	4.39283	4.5964	low	0.670789
TCGA-DU-8162	1.21644	1	1.99328	2.70693	3.71296	5.39965	4.05858	4.53251	5.09569	low	3.35534
TCGA-HT-7873	1.96712	0	3.55919	2.7377	4.04272	3.16764	2.32164	5.69249	4.41079	low	0.231397
TCGA-DU-A5TR	2.48767	0	2.47776	3.84178	3.85257	4.67076	6.79294	5.91466	5.79137	high	1.52713
TCGA-S9-A6U8	8.1863	1	2.45147	3.39774	4.20472	3.63264	4.81473	5.41152	5.03442	low	0.177338
TCGA-HT-7854	3.29041	0	2.27535	3.98545	3.94065	4.01908	5.80449	5.50826	5.24276	low	1.33978
TCGA-HT-7476	0.545205	0	3.28844	4.2188	3.30441	4.48837	3.46799	4.91454	4.55652	low	0.197253
TCGA-HT-8011	1.35342	0	4.69182	3.27115	5.36365	4.68612	4.37497	5.33179	6.13914	high	4.99041
TCGA-DU-A5TS	2.6411	0	3.34222	4.65363	3.9047	4.03815	4.51135	4.90042	4.91312	low	0.462175
TCGA-E1-A7YS	1.27671	1	4.87514	2.74369	3.92177	4.8227	1.57782	5.84881	4.94275	low	5.71282
TCGA-TQ-A7RN	2.81096	0	4.1206	3.79502	3.85872	2.61721	4.66925	5.24927	4.72496	low	0.271452
TCGA-TQ-A7RR	2.15616	0	3.09775	3.14706	4.05683	3.19653	4.57116	5.65924	4.9221	low	0.37356
TCGA-S9-A7J2	0.169863	0	3.6534	3.07169	3.77055	6.02417	4.24186	5.248	5.70234	high	1.0111
TCGA-CS-5395	1.75068	1	2.53851	3.04634	5.11187	4.75043	6.93927	5.10847	6.39678	high	0.997665
TCGA-HT-7689	1.24658	0	3.6191	2.76782	4.48085	3.62838	4.32352	5.65763	5.30637	low	1.0829
TCGA-FG-6688	1.56438	0	4.04358	2.64192	5.03351	5.59513	6.59349	5.83614	6.92915	high	6.17421
TCGA-HW-7495	2.95342	0	2.90042	3.50102	4.8853	4.67614	5.11445	4.9775	5.76923	high	1.1097
TCGA-R8-A6ML	7.83562	0	4.03445	3.69466	3.69643	6.07684	3.20023	5.21946	5.39587	low	2.07843
TCGA-DB-5281	6.52329	0	2.44904	3.0147	4.36609	4.24219	3.56967	5.77154	5.04638	low	3.35534
TCGA-VW-A7QS	1.93425	0	5.37111	3.62412	3.64691	4.1938	2.62858	5.64352	4.87052	low	0.841088
TCGA-HT-A4DV	2.16986	0	3.1281	3.90031	4.84006	4.71272	4.63036	4.49343	5.56726	high	4.03358
TCGA-TM-A84H	2.53699	0	2.62928	3.72245	3.46877	3.25681	3.31327	5.97357	4.24202	low	1.35782
TCGA-TM-A7CA	2.89863	0	3.10299	3.83357	4.13507	3.87425	3.57951	5.42043	4.80872	low	0.514078
TCGA-TQ-A7RJ	3.36712	0	2.89056	3.23855	3.76263	3.97613	4.40287	5.24927	4.9164	low	0.187031
TCGA-DH-5142	5.32329	0	4.62259	3.27603	3.7549	3.08033	5.74353	6.11874	5.37198	low	0.611185
TCGA-DB-A64X	1.54247	0	2.9518	4.24686	2.65911	4.14101	4.52801	5.29839	4.44225	low	2.57146
TCGA-DU-A76R	1.77534	1	2.72335	3.79702	3.80569	5.09553	3.37199	5.27105	4.93986	low	1.97071
TCGA-S9-A7QX	1.54521	0	4.36122	3.58135	4.29421	3.34002	4.23848	5.27039	5.09911	low	0.887059
TCGA-HT-A615	1.41096	0	3.33882	3.74617	3.91806	3.59978	4.86026	5.30493	5.01172	low	0.37356
TCGA-DU-7012	0.545205	1	3.05536	2.10716	5.45669	5.70175	6.95969	5.99547	7.15744	high	13.7168
TCGA-P5-A5F1	0.490411	0	2.61811	3.9759	4.83286	3.91161	5.83687	5.54004	5.66073	high	0.499502
TCGA-HT-7477	2.02192	0	3.79523	4.24654	3.92383	4.45297	4.24438	4.83813	5.09695	low	3.53874
TCGA-HT-8109	0.463014	0	2.90896	3.66572	3.93	4.14014	3.42478	5.06341	4.7096	low	3.93614
TCGA-R8-A73M	4.94795	0	4.09558	4.20552	2.13675	6.80129	4.53256	4.68012	5.22731	low	0.636025
TCGA-HW-A5KM	1.72603	0	3.4673	3.4672	4.85238	2.65498	5.35168	5.41358	5.29695	low	0.318439
TCGA-S9-A7R3	8.25479	0	2.42133	4.35971	3.64426	3.2353	4.576	5.31715	4.47844	low	0.219405
TCGA-TQ-A7RU	2.8274	0	2.601	3.53144	3.45514	5.78397	2.86216	5.21946	4.87972	low	0.746119
TCGA-S9-A6TY	2.94795	0	4.04003	3.15187	3.77055	3.96282	2.94457	4.9898	4.68376	low	0.707452
TCGA-HT-7473	1.37808	0	2.05172	2.08216	4.69229	2.86821	6.2085	6.83517	5.61338	high	0.44907
TCGA-DU-8167	1.29041	0	3.42186	4.49358	4.27592	4.26367	5.09389	5.51893	5.41149	low	1.94452
TCGA-S9-A89Z	1.70685	0	4.5253	3.97658	4.09865	6.04577	4.93259	6.44203	6.23253	high	2.24629
TCGA-HT-7470	3.34247	1	3.2895	3.32904	4.15088	4.25117	4.39868	5.02805	5.20429	low	0.935543
TCGA-DU-6402	0.586301	1	3.74314	2.10716	4.23884	6.71735	5.26667	6.08176	6.63175	high	4.25404
TCGA-QH-A6X8	1.39452	0	3.90798	4.09702	4.23644	6.09766	4.00445	4.69602	5.73059	high	5.26317
TCGA-DU-A5TY	2.83014	1	3.59376	3.41477	4.90362	5.91077	6.93368	5.78755	6.91023	high	3.09125
TCGA-DU-8163	1.72329	0	2.80634	4.21946	4.76368	3.36764	4.91584	5.23264	5.16548	low	0.611185
TCGA-DU-A7TD	0.624658	1	4.40094	2.95742	6.35475	7.35687	5.60204	5.44608	7.7902	high	4.25404
